# Supplementary material for: Relevance of PTEN loss in brain metastasis formation in breast cancer patients
Source: Breast Cancer Res. 2012 Mar 19;14(2):R49. doi: 10.1186/bcr3150 (PMC3446383; doi:10.1186/bcr3150)
Supplement: Additional file 1 — Table S1: Clinicopathologic characteristics of the patients. [file bcr3150-S1.XLS]

## Sheet: Übersicht
Additional file 1, table S1: Clinico-pathological characteristics of the patients
		Primary tumors						Brain Metastases
		CGH			AI			CGH			AI
		n	%		n	%		n	%		n	%
Histology
	Ductal	22	73.3333		57	80.2817		3	25		10	83.3333
	Lobular	6	20		10	14.0845		0	0		1	8.33333
	others	2	6.66667		4	5.6338		1	75		1	8.33333
	n.a.	0			6			6			9
Tumor stage
	pT1	13	43.3333		24	31.5789		1	25		6	42.8571
	pT2	17	56.7333		43	56.5789		3	75		6	42.8571
	pT3+4	0	0		9	11.8421		0	0		2	14.2857
	n.a.	0			1			6			7
Lymph node status
	pN0	30	100		51	68		2	50		6	42.8571
	pN positive	0	0		24	32		2	50		8	57.1429
	n.a.	0			2			6			7
Metastatic status
	M0	30	100		65	90.2778		4	100		12	92.3077
	M1	0	0		7	9.72222		0	0		1	7.69231
	n.a.	0			5			6			8
Grade
	GI	1	3.33333		4	5.40541		0	0		0	0
	GII	21	70		27	36.4865		1	25		3	27.2727
	GIII	8	26.6667		43	58.1081		3	75		8	72.7273
	n.a.	0			3			6			10
Tumor size
	<2	17	56.6667		33	47.1429		n.a.			n.a.
	>2	13	43.3333		37	52.8571		n.a.			n.a.
	n.a.	0			7			10			21
Age
	<50	4	13.3333		25	32.4675		0	0		4	19.0476
	>50	26	86.6667		52	67.5325		10	100		17	80.9524
	n.a.	0			0			0			0
BM status
	negative	15	50		32	64		n.a.			n.a.
	positive	15	50		18	36		n.a.			n.a.
	n.a.	0			27			10			21
Hormone receptor
	negative	30	100		17	22.6667		4	40		8	38.0952
	positive	0	0		59	78.6667		6	60		11	52.381
	negative+positive*	0			0	0		0	0		2	9.52381
	n.a.	0			1			0			0
HER2 in prim. tum.
	negative	20	74.0741		53	72.6027		1	33.3		8	66.7
	positive	8	29.6296		20	27.3973		2	66.7		4	33.3
	n.a.	2			4			7			9
HER2 in brain
	negative							5	50		11	52.381
	positive							5	50		10	47.619
	n.a.							0			0
Subtype**
	HR positive	20	71.4286		40	54.7945		2	20		5	23.8095
	triple negative	0	0		13	17.8082		3	30		5	23.8095
	HER2 positive	8	28.5714		20	27.3973		5	50		11	52.381
	n.a.	2			4
Ki-67
	<20%	16	61.5385		30	44.1176		n.a.			n.a.
	>20%	10	38.4615		38	55.8824		n.a.			n.a.
	n.a.	4			9			10			21
Relapse
	no	25	86.2069		39	60		0	0		0	0
	yes	4	13.7931		26	40		10	100		21	100
	n.a.	1			12			0			0
HR: hormone receptor
* two tumors with different hormone recepetor status
** in brain metastasis patients classification based on the HER2 status determined in the brain metastases.
n.a.= clinical data not avalaible
