# Supplementary material for: Relevance of PTEN loss in brain metastasis formation in breast cancer patients
Source: Breast Cancer Res. 2012 Mar 19;14(2):R49. doi: 10.1186/bcr3150 (PMC3446383; doi:10.1186/bcr3150)
Supplement: Additional file 2 — Table S2: Primers used for the AI analysis and PTEN mutation analysis. [file bcr3150-S2.XLS]

## Sheet: Tabelle1
Additional file 2, table S2: Primers used for the AI analysis and PTEN mutation analysis.
Marker	Chromosome band	Base pair position	Size of PCR product	Forward primer (5')	Reverse primer (3')	Type of repeat	Hetero-zygosity	Reference
Microsatellite primers
D10S219	10q22.3	80522854	89-103	[6-FAM]TCTTTCTACCACCCCCC	GCAGAGAACCTAAAGCATCC	CA	0.78	NCBI
D10S1765	10q23.2	89491516	166-184	[6-FAM]ACACTTACATAGTGCTTTCTGCG	CAGCCTCCCAAAGTTGC	CA	0.83	NCBI
D10S541	10q23.31	89981472	153-169	[6-FAM]CACCACAGACATCTCACAACC	CCAGTGAATAGTTCAGGGATGG	CA	0.78	Schmidt et al.2006
D10S185	10q23.33	95288522	140-160	[6-FAM]TCCTATGCTTTCATTTGCC	AAGACACACGATGTGCCAG	CA	0.77	NCBIa
D10S1692	10q24.32	104578854	182-211	[6-FAM]GAGATTGTGCCATTGCAG	GGAAAGCCCAGATGTTGATG	CA	0.88	own primer
D10S173	10q25.2	112010137	155	[6-FAM]CTGATTTTTCCTGCTGGTC	TGTTTCTGAAGCATTTTCCTTG	CA	0.82	NCBIb
D10S562	10q25.3	116740598	190-210	[6-FAM]AGATGGAGGTTGCAGTGAGC	CCCTACAGCATCAGAATCACTCG	CA	0.73	own primer
D10S1236	10q26.11	119799027	121-137	[HEX]ATACTCTTTCACTTTTCAACC	ACATATGACAAAGCCCAGA	TATC	nd	NCBIc
D10S190	10q26.11	119835725	203-219	[HEX]GTGTTTGGGTCATGGAGATG	AGGCAAAGCAGGAGCAGG	CA	0.84	NCBI
D10S587	10q26.13	125288803	170-190	[6-FAM]GAGCCCTTTCTGCTGACACG	AGATTCATGGCTTTCACTCAG	CA	0.79	own primer
D10S212	10q26.3	134299490	189-201	[HEX]GAAGTAAAGCAAGTTCTATCCACG	TCTGTGTACGTTGAAAATCCC	CA	0.72	NCBI
PTEN sequencing primers
PTEN CDS	complete CDSd		1756	TCCATCCTGCAGAAGAAGC	TCGGAAACCTCTCTTAGCC	-	-	own primer
SeqPTEN_F1	Exon 1-> e	89624274	-	TCAAGAGGATGGATTCGACTT	-	-	-	own primer
SeqPTEN_R1	Exon 7 <-e	89717749	-	AGCATCTTGTTCTGTTTGTGG	-	-	-	own primer
SeqPTEN_F2	Exon 7 -> e	89717700	-	AGTTCCCTCAGCCGTTACC	-	-	-	own primer
SeqPTEN_R2	Exon8 <-e	89720827	-	TGGCTTTGTCTTTATTTGCTTTG	-	-	-	own primer
nd= not described
a= modfied forward and reverse
b= modified forward primer
c= own reverse primer
d= pre-sequencing PCR
e= sequencing PCR
