# Supplementary material for: Relevance of PTEN loss in brain metastasis formation in breast cancer patients
Source: Breast Cancer Res. 2012 Mar 19;14(2):R49. doi: 10.1186/bcr3150 (PMC3446383; doi:10.1186/bcr3150)
Supplement: Additional file 3 — Table S3: High-level amplifications detected in primary and metastatic breast tumors. [file bcr3150-S3.XLS]

## Sheet: Tabelle1
Additional file 3, table S3: High-level amplifications in primary tumors and brain metastases.
Chrom. region		bp start	bp end	Size (Mbp)	PT (n=30)	MET (n=10)	Described candidate Genes
1	q22-q23.2	153784000	158525000	4.741		1	MUC1
	q41	216586000	219764000	3.178	1		TGFB2
3	p12.1-p11.2	84977000	88110000	3.133		1
	q22.3-q23	137734000	144171000	6.437	1
	q26.2-q29	170445000	199052000	28.607	1
4	q12-q13.2	52649000	66550000	13.901	1		cKIT
	q13.3-q21.1	72787000	77521000	4.734	1		EREG, AREG, CXCR4
	q21.22-q21.23	84108000	84950000	0.842	1
5	q35.3	178574000	180812000	2.238		1	MAPK9
6	p21.1-p12.3	44303000	45913000	1.61		1	RUNX2
	q21	105574000	107672000	2.098	1
	q23.2	131993000	134139000	2.146	1
	q25.1-q25.2	151780000	154552000	2.772	1		ESR1
7	p11.2	54373000	55825000	1.452		3	EGFR
	q11.21-q11.22	65575000	70299000	4.724		1
	q22.1	98154000	100101000	1.947	1
8	p23.1	7107000	7790000	0.808	1
	p12	37513000	38016000	0.5	3		GPR124, FGFR1
	q11.21-q12.1	49882000	55671000	5.79	1
	q12.3-q21.11	63586000	76515000	12.93	1
	q21.11-q21.3	77427000	92926000	15.5	1		THRAP6
	q23.3-q24.12	116430000	119531000	3.1	1	3
9	p13.3-p13.2	33434000	37330000	3.896	1
	q31.3	110761000	111015000	0.254		1
10	q21.1-q21.2	60104000	64415000	4.311		1
	q21.3-q22.2	70348000	76848000	6.5		1	PLAU
11	q13.2-q13.3	68633000	69706000	1.073	2		CCND1
	q13.5-q14.1	75416000	77755000	2.339	2		RSF1, GAB2
12	pter	123000	221000	0.098
	q15	67436000	68163000	0.727		1	MDM2
16	p12.3-p12.2	19001000	20716000	1.715	1
	p11.2	27642000	29977000	2.335	1
	q12.1	46722000	49330000	2.608	2
17	q11.2	25788000	27224000	1.436	1	0
	q21.31	35109780	38567000	0.632	2	2	HER2
	q22	47007000	49002000	1.995	1	0	ITGA3
	q23.2-q23.3	57914000	58836000	0.922	3	1	uPARAP/Endo180
	q24.2	62273000	62388000	0.11	1	1
	q24.3	66451000	67115000	0.66	1	1
	q25.3	76564000	79678000	3.11	1	0
20	q11.21	30703000	31103000	0.4	1
	q11.23-q13.33	34660000	58298000	23.638	1		BMP7, CYP24
PT= primary tumors
MET= brain metastases
