# Supplementary material for: Relevance of PTEN loss in brain metastasis formation in breast cancer patients
Source: Breast Cancer Res. 2012 Mar 19;14(2):R49. doi: 10.1186/bcr3150 (PMC3446383; doi:10.1186/bcr3150)
Supplement: Additional file 4 — Figure S1: Chromosome 10q AI hot-spot region detection. [file bcr3150-S4.XLS]

## Sheet: Tabelle1
Additional file 4, figure S1. Chromosome 10q AI hot spot region detection
	D10S219	D10S1765 + D10S541	D10S185	D10S1692	D10S173	D10S562	D10S1236+ D10S190	D10S587	D10S212	RESULT
	PTEN (CR 1)
PT-13		AI	AI	AI						CR 1
PT-58		AI	AI	AI						CR 1
PT-30		AI	AI	AI						CR 1
BrM-14		AI	AI	AI						CR 1
PT-23		AI	AI	AI						CR 1
BrM-11	AI	AI								CR 2
PT-47	AI	AI	AI							CR 1
PT-66	AI	AI	AI							CR 1
PT-8	AI	AI								CR 1
BrM-4		AI	AI							CR 1
OM-4		AI	AI							CR 1
PT-5		AI								CR 1
PT-55		AI								CR 1
					REGION 2 (CR 2)
BrM-3						AI	AI	AI	AI	CR 2
PT-15							AI	AI		CR 2
BrM-9							AI	AI		CR 2
PT-67					AI	AI	AI	AI		CR 2
PT-1					AI	AI	AI	AI		CR 2
PT-23					AI	AI	AI			CR 2
PT-47					AI	AI	AI			CR 2
	non-informative or AI
	normal
