# Supplementary material for: Relevance of PTEN loss in brain metastasis formation in breast cancer patients
Source: Breast Cancer Res. 2012 Mar 19;14(2):R49. doi: 10.1186/bcr3150 (PMC3446383; doi:10.1186/bcr3150)
Supplement: Additional file 5 — Table S4: 10q allelic imbalances and association to clinical factors in primary tumors. [file bcr3150-S5.XLS]

## Sheet: Tabelle1
Additional file 5, table S4: 10q allelic imbalances and association to clinical factors in primary tumors
		Normal			PTEN (CR 1)				Region 2 (CR 2)				all AI
		n	%		n	%	p-value		n	%	p-value		n	%	p-value
All		48	62.3		18	23.4			22	28.5625			29	37.7
Histology							0.966				0.523				0.549
	Ductal	35	83.3333		14	77.7778			18	85.7143			22	75.8621
	Lobular	5	11.9048		2	11.1111			2	9.52381			5	17.2414
	others	2	4.7619		2	11.1111			1	4.7619			2	6.89655
Age							0.846				0.692				0.726
	<mean 57.1	25	52.0833		10	55.5556			14	60.8696			16	55.1724
	>mean 57.1	23	47.9167		8	44.4444			9	39.1304			13	44.8276
Tumor stage							0.708				0.415				0.931
	pT1	14	29.7872		6	33.3333			7	31.8182			10	34.4828
	pT2	27	57.4468		11	61.1111			14	63.6364			16	55.1724
	pT3+4	6	12.766		1	5.55556			1	4.54545			3	10.3448
Lymph node status							0.15				0.229				0.348
	pN0	30	65.2174		15	83.3333			17	77.2727			21	72.4138
	pN1	16	34.7826		3	16.6667			5	22.7273			8	27.5862
Distant Metastasis							0.336				0.098				0.18
	M0	39	86.6667		16	100			21	100			26	96.2963
	M1	6	13.3333		0	0			0	0			1	3.7037
Grade							0.352				0.168				0.101
	1	4	8.69565		0	0			0	0			0	0
	2	19	41.3043		5	29.4118			6	28.5714			8	28.5714
	3	23	50		12	70.5882			15	71.4286			20	71.4286
Bone Marrow status							0.146				0.761				0.669
	neg	20	60.6061		4	44.4444			10	71.4286			12	70.5882
	pos	13	39.3939		5	55.5556			4	28.5714			5	29.4118
Tumor size							1				0.982				0.612
	<median 2.5	20	45.4545		7	46.6667			9	47.3684			13	50
	>median 2.5	24	54.5455		8	53.3333			10	52.6316			13	50
Menopausal status							0.999				0.838				0.659
	praemenopausal	11	23.913		4	28.5714			6	33.3333			9	36
	perimenopausal	4	8.69565		1	7.14286			1	5.55556			1	4
	postmenopausal	31	67.3913		9	64.2857			11	61.1111			15	60
Hormone receptor							0.986				0.962				1
	neg	11	23.4043		4	22.2222			5	22.7273			6	20.6897
	pos	36	76.5957		14	77.7778			17	77.2727			23	79.3103
HER2							0.751				0.774				0.796
	neg	34	72.3404		10	66.6667			13	68.4211			19	73.0769
	pos	13	27.6596		5	33.3333			6	31.5789			7	26.9231
Subtype							0.88				0.952				0.934
	ER/PR positive	25	53.1915		8	53.3333			10	52.6316			15	57.6923
	triple negative	9	19.1489		2	13.3333			3	15.7895			4	15.3846
	HER2 positive	13	27.6596		5	33.3333			6	31.5789			7	26.9231
Ki-67							0.217				0.424				0.833
	<20%	19	43.1818		8	61.5385			10	50			11	45.8333
	>20%	25	56.8182		5	38.4615			10	50			13	54.1667
Relapse							0.787				0.559				0.784
	no	26	57.7778		7	63.6364			11	68.75			13	65
	yes	19	42.2222		4	36.3636			5	31.25			7	35
Course of disease							0.692				0.48				0.326
	alive	32	82.0513		9	75			12	70.5882			16	72.7273
	died	7	17.9487		3	25			5	29.4118			6	27.2727
Missing clinical information is shown in supplement table 1
