# Supplementary material for: Relevance of PTEN loss in brain metastasis formation in breast cancer patients
Source: Breast Cancer Res. 2012 Mar 19;14(2):R49. doi: 10.1186/bcr3150 (PMC3446383; doi:10.1186/bcr3150)
Supplement: Additional file 6 — Table S5: Differentially expressed genes at 10q between primary tumors and brain metastases. Genes found significantly differentially expressed between primary tumors and brain metastases by using SAM analysis. Genes marked in bold reside in regions defined as hot spots by using the microsatellite analysis. [file bcr3150-S6.XLS]

## Sheet: Tabelle1
Additional file 6, table S5: Genes found significantly differentially expressed between primary tumors
and brain metastases using SAM analysis.
Genes marked in bold reside in regions defined as hot spots using the microsatellite analysis.
GB acc	Gene symbol	Chrom	Position	mean sign. brain met.	mean sign. primary tum.	Fold-change
THC2688486	THC2688486	10	79324402	284.87	1402.77	5
NM_001026	RPS24	10	79465377	19969.9	53429.4	2.7027
NM_006829	C10orf116	10	88720288	1617.33	10501.2	6.66667
AK091744	AK091744	10	89201075	85.65	564.95	6.66667
NM_032810	ATAD1	10	89503038	765.36	1524.79	2
NM_000314	PTEN	10	89716005	258.75	615.47	2.38095
NM_001547	IFIT2	10	91058377	1138.86	4002.94	3.57143
NM_001548	IFIT1	10	91153418	1359.69	6578.09	4.7619
NM_012420	IFIT5	10	91168323	234.78	539.52	2.27273
NM_182765	HECTD2	10	93263949	174.2	413.42	2.38095
NM_003972	BTAF1	10	93779172	107.04	288.9	2.7027
NM_013451	MYOF	10	95056368	839.62	2701.92	3.22581
NM_022451	NOC3L	10	96083087	602.7	1297.07	2.17391
NM_001034954	SORBS1	10	97062364	76.71	242.05	3.125
ENST00000285605	ENST00000285605	10	99467809	5146.59	12385.5	2.38095
NM_000195	HPS1	10	100166186	113.54	453.89	4
NM_031212	SLC25A28	10	101360344	2283.39	5712.79	2.5
NM_015490	SEC31B	10	102236462	293.42	1793.63	6.25
NM_032112	MRPL43	10	102736183	3877.87	8815.57	2.27273
NM_024895	PDZD7	10	102767228	26901.5	61692.2	2.27273
AF307332	MGEA5	10	103546881	450.62	1656.15	3.7037
NM_015916	CALHM2	10	105196810	202.87	1109.48	5.55556
NM_014631	SH3PXD2A	10	105343943	2421.97	6991.12	2.85714
NM_033397	ITPRIP	10	106062108	392.54	846.93	2.17391
NM_016824	ADD3	10	111883546	260.04	604.41	2.32558
NR_024140	NCRNA00081	10	112650089	390.59	810.93	2.08333
NM_145206	VTI1A	10	114568385	197.18	451.99	2.27273
AL049387	AL049387	10	114577196	135.35	281.89	2.08333
THC2650423	THC2650423	10	114584691	106.64	549.43	5.26316
AK027209	hCG_1776259	10	114822964	112.24	662.7	5.88235
NM_033338	CASP7	10	115480484	583.09	1505.14	2.5641
NM_001001936	AFAP1L2	10	116045179	116.03	446.39	3.84615
NM_145793	GFRA1	10	117839296	65.7	486.12	7.14286
NM_025015	HSPA12A	10	118420839	123.25	439.2	3.57143
AK091348	AK091348	10	118578550	57.28	237.59	4.16667
THC2536682	THC2536682	10	118582670	70.17	239.78	3.44828
NM_014904	RAB11FIP2	10	119788860	98.52	229.76	2.32558
BX538256	BX538256	10	120055518	133.1	264.34	2
NM_001005339	RGS10	10	121249572	6297.04	18959.5	3.0303
NM_001030059	PPAPDC1A	10	122339092	69.7	383.5	5.55556
NM_002775	HTRA1	10	124264328	5857.85	22102.7	3.7037
NM_015892	GALNAC4S-6ST	10	125757350	670.72	1725.61	2.5641
NM_145235	FANK1	10	127687781	69.13	410.57	5.88235
NM_003474	ADAM12	10	127694243	171	457.48	2.7027
NM_001380	DOCK1	10	129140451	356.8	774.55	2.17391
NM_006504	PTPRE	10	129736041	62.98	282.85	4.54545
BM680823	BM680823	10	131752366	67.61	256.45	3.84615
NM_001109	ADAM8	10	134926042	1837.57	6013.2	3.22581
NM_198472	C10orf125	10	135018735	1109.25	2997.06	2.7027
