# Supplementary material for: Relevance of PTEN loss in brain metastasis formation in breast cancer patients
Source: Breast Cancer Res. 2012 Mar 19;14(2):R49. doi: 10.1186/bcr3150 (PMC3446383; doi:10.1186/bcr3150)
Supplement: Additional file 7 — Table S6: Genes significantly differently expressed between primary breast cancer patients with bone and brain relapse. [file bcr3150-S7.XLS]

## Sheet: br_vs_bone_005
Supplement file 7, table S6. Genes significantly differently expressed between breast cancer patients with bone and brain relapse.
	d(i)	Geom mean of intensities in bone	Geom mean of intensities in brain	Fold-change	UniqueID	Gene Symbol
1	17.773	3.58	1.38	2.59	213909_at	LRRC15
2	16.416	2.57	1.67	1.54	202450_s_at	CTSK
3	16.305	2.92	1.46	2	205941_s_at	COL10A1
4	15.547	2.46	1.63	1.5	202283_at	SERPINF1
5	14.447	2.79	1.49	1.88	217428_s_at	COL10A1
6	12.464	2.55	1.74	1.46	52651_at	COL8A2
7	12.008	2.37	1.79	1.32	202465_at	PCOLCE
8	11.801	2.36	1.78	1.32	202766_s_at	FBN1
9	11.511	3.32	1.33	2.49	213068_at	DPT
10	11.125	2.6	1.63	1.59	209955_s_at	FAP
11	10.939	2.55	1.66	1.53	219087_at	ASPN
12	10.71	2.96	1.6	1.85	221900_at	COL8A2
13	10.68	2.5	1.6	1.57	209047_at	AQP1
14	10.589	2.28	1.83	1.24	207233_s_at	MITF
15	10.391	2.77	1.62	1.71	202765_s_at	FBN1
16	10.374	2.35	1.73	1.36	201069_at	MMP2
17	10.103	2.2	1.88	1.17	212667_at	SPARC
18	10.059	2.26	1.85	1.22	200785_s_at	LOC100134190 /// LRP1
19	10.007	2.23	1.88	1.18	221729_at	COL5A2
20	9.986	2.18	1.83	1.19	201744_s_at	LUM
21	9.909	2.33	1.84	1.27	221730_at	COL5A2
22	9.904	2.28	1.83	1.24	207173_x_at	CDH11
23	9.862	2.28	1.81	1.26	211896_s_at	DCN
24	9.84	2.72	1.61	1.69	221447_s_at	GLT8D2
25	9.706	2.46	1.69	1.46	202709_at	FMOD
26	9.628	2.24	1.83	1.22	201893_x_at	DCN
27	9.6	2.53	1.64	1.54	209894_at	LEPR
28	9.592	2.48	1.64	1.51	207542_s_at	AQP1
29	9.359	2.56	1.62	1.58	204955_at	SRPX
30	9.347	2.09	1.94	1.08	202351_at	ITGAV
31	9.33	2.81	1.63	1.72	205991_s_at	PRRX1
32	9.222	2.18	1.86	1.17	201438_at	COL6A3
33	9.206	2.61	1.72	1.52	219561_at	COPZ2
34	9.124	2.14	1.89	1.13	215076_s_at	COL3A1
35	9.105	2.17	1.88	1.15	201852_x_at	COL3A1
36	9.104	2.66	1.65	1.61	206101_at	ECM2
37	9.094	2.53	1.72	1.47	214927_at	ITGBL1
38	9.07	2.31	1.76	1.31	201792_at	AEBP1
39	9.035	2.38	1.76	1.35	210511_s_at	INHBA
40	9.008	3.95	1.41	2.8	205959_at	MMP13
41	8.994	2.3	1.81	1.27	203729_at	EMP3
42	8.983	2.26	1.84	1.23	204620_s_at	VCAN
43	8.913	3.06	1.47	2.09	207977_s_at	DPT
44	8.857	2.29	1.78	1.29	201148_s_at	TIMP3
45	8.853	2.79	1.6	1.75	213429_at
46	8.829	3.09	1.56	1.98	205226_at	PDGFRL
47	8.827	2.47	1.72	1.43	215646_s_at	VCAN
48	8.796	2.26	1.82	1.24	211813_x_at	DCN
49	8.772	2.47	1.69	1.46	211571_s_at	VCAN
50	8.557	2.64	1.8	1.47	213125_at	OLFML2B
51	8.529	2.29	1.8	1.28	209335_at	DCN
52	8.492	2.38	1.78	1.34	207172_s_at	CDH11
53	8.483	2.26	1.83	1.24	203083_at	THBS2
54	8.468	2.16	1.9	1.14	221773_at	ELK3
55	8.335	2.19	1.87	1.18	201261_x_at	BGN
56	8.302	2.51	1.73	1.45	203813_s_at	SLIT3
57	8.285	2.21	1.84	1.2	208944_at	TGFBR2
58	8.259	2.74	1.63	1.68	204359_at	FLRT2
59	8.248	2.65	1.6	1.66	209897_s_at	SLIT2
60	8.204	2.21	1.86	1.18	213905_x_at	BGN
61	8.176	2.29	1.85	1.24	213422_s_at	MXRA8
62	8.17	2.42	1.84	1.31	213100_at	UNC5B
63	8.168	2.36	1.71	1.38	219947_at	CLEC4A
64	8.165	2.83	1.67	1.69	219935_at	ADAMTS5
65	8.151	2.97	1.56	1.9	213071_at	DPT
66	8.085	2.25	1.86	1.21	41856_at	UNC5B
67	8.076	3.61	1.47	2.46	205907_s_at	OMD
68	8.069	2.49	1.6	1.56	215719_x_at	FAS
69	8.048	2.44	1.76	1.39	205422_s_at	ITGBL1
70	8.019	2.61	1.51	1.72	209541_at	IGF1
71	8.014	2.24	1.85	1.21	212822_at	HEG1
72	8.013	2.27	1.73	1.31	204780_s_at	FAS
73	7.985	2.26	1.66	1.36	203868_s_at	VCAM1
74	7.973	2.37	1.76	1.34	202663_at	WIPF1
75	7.948	2.15	1.91	1.13	202403_s_at	COL1A2
76	7.939	2.48	1.72	1.44	201124_at	ITGB5
77	7.935	2.29	1.83	1.25	204619_s_at	VCAN
78	7.915	2.23	1.83	1.22	213069_at	HEG1
79	7.886	2.44	1.69	1.44	211668_s_at	PLAU
80	7.884	2.13	1.9	1.12	211161_s_at	COL3A1
81	7.861	3.04	1.55	1.97	205713_s_at	COMP
82	7.839	2.41	1.69	1.43	204774_at	EVI2A /// EVI2B
83	7.797	2.18	1.84	1.18	211671_s_at	NR3C1
84	7.767	4.02	1.4	2.86	205908_s_at	OMD
85	7.751	2.35	1.77	1.33	204223_at	PRELP
86	7.741	2.11	1.95	1.08	200665_s_at	SPARC
87	7.647	2.32	1.83	1.27	200784_s_at	LOC100134190 /// LRP1
88	7.59	2.76	1.6	1.72	213543_at	SGCD
89	7.582	2.09	1.94	1.08	218146_at	GLT8D1
90	7.572	2.35	1.8	1.3	201149_s_at	TIMP3
91	7.538	2.26	1.83	1.23	221731_x_at	VCAN
92	7.487	2.15	1.91	1.13	202404_s_at	COL1A2
93	7.478	2.66	1.76	1.52	219655_at	C7orf10
94	7.455	2.35	1.68	1.4	213001_at	ANGPTL2
95	7.449	2.75	1.61	1.71	204051_s_at	SFRP4
96	7.415	2.9	1.55	1.87	209758_s_at	MFAP5
97	7.409	2.31	1.81	1.27	221870_at	EHD2
98	7.359	2.23	1.83	1.22	203104_at	CSF1R
99	7.355	2.44	1.8	1.36	206025_s_at	TNFAIP6
100	7.324	2.25	1.82	1.24	203186_s_at	S100A4
101	7.263	2.14	1.91	1.12	200897_s_at	PALLD
102	7.259	2.37	1.72	1.37	209199_s_at	MEF2C
103	7.236	3.31	1.58	2.09	214043_at	PTPRD
104	7.212	2.24	1.84	1.22	209356_x_at	EFEMP2
105	7.21	2.23	1.81	1.23	201147_s_at	TIMP3
106	7.21	2.29	1.86	1.23	201185_at	HTRA1
107	7.202	2.18	1.85	1.18	202237_at	NNMT
108	7.201	2.28	1.83	1.25	209596_at	MXRA5
109	7.2	2.13	1.88	1.13	201865_x_at	NR3C1
110	7.169	2.23	1.84	1.21	202664_at	WIPF1
111	7.119	2.23	1.85	1.21	214293_at	SEPT11
112	7.118	2.92	1.73	1.69	202363_at	SPOCK1
113	7.074	3.34	1.56	2.14	213362_at	PTPRD
114	7.062	2.31	1.74	1.33	203131_at	PDGFRA
115	7.06	3.04	1.56	1.95	214587_at	COL8A1
116	7.046	3.2	1.52	2.1	204052_s_at	SFRP4
117	7.023	2.24	1.86	1.2	217764_s_at	RAB31
118	7.021	2.2	1.87	1.18	201508_at	IGFBP4
119	6.976	2.43	1.76	1.38	203939_at	NT5E
120	6.966	2.26	1.85	1.22	204682_at	LTBP2
121	6.95	2.27	1.84	1.23	200906_s_at	PALLD
122	6.937	2.58	1.58	1.63	222288_at
123	6.936	2.26	1.85	1.22	217430_x_at	COL1A1
124	6.917	2.52	1.56	1.62	209540_at	IGF1
125	6.916	2.55	1.61	1.58	210839_s_at	ENPP2
126	6.899	2.29	1.75	1.31	204163_at	EMILIN1
127	6.889	2.2	1.88	1.17	201540_at	FHL1
128	6.888	2.21	1.86	1.19	218854_at	DSE
129	6.881	2.16	1.89	1.14	201041_s_at	DUSP1
130	6.87	2.34	1.73	1.35	202206_at	ARL4C
131	6.848	2.31	1.84	1.26	203329_at	PTPRM
132	6.837	2.3	1.81	1.27	212488_at	COL5A1
133	6.829	2.11	1.86	1.13	216321_s_at	NR3C1
134	6.818	2.48	1.77	1.4	221019_s_at	COLEC12
135	6.815	2.44	1.8	1.36	206026_s_at	TNFAIP6
136	6.81	2.26	1.8	1.25	202238_s_at	NNMT
137	6.755	2.33	1.78	1.31	205479_s_at	PLAU
138	6.747	2.42	1.67	1.45	203887_s_at	THBD
139	6.741	3.18	1.63	1.95	213435_at	SATB2
140	6.735	2.4	1.78	1.35	213943_at	TWIST1
141	6.729	2.15	1.88	1.14	213274_s_at	CTSB
142	6.718	2.17	1.88	1.15	200907_s_at	PALLD
143	6.693	2.29	1.81	1.27	210809_s_at	POSTN
144	6.674	2.2	1.84	1.2	218620_s_at	HEMK1
145	6.667	2.31	1.85	1.25	202458_at	PRSS23
146	6.649	2.45	1.81	1.35	201262_s_at	BGN
147	6.64	2.18	1.9	1.15	219506_at	C1orf54
148	6.639	2.18	1.89	1.15	202665_s_at	WIPF1
149	6.62	2.29	1.86	1.23	217763_s_at	RAB31
150	6.619	2.23	1.88	1.18	217762_s_at	RAB31
151	6.613	2.19	1.86	1.18	203823_at	RGS3
152	6.611	2.44	1.72	1.42	208131_s_at	PTGIS
153	6.597	2.16	1.92	1.13	202310_s_at	COL1A1
154	6.584	2.3	1.83	1.26	204114_at	NID2
155	6.567	2.42	1.69	1.44	209200_at	MEF2C
156	6.524	2.21	1.88	1.18	201506_at	TGFBI
157	6.51	2.55	1.85	1.38	202409_at	IGF2 /// INS-IGF2
158	6.488	2.19	1.91	1.15	208782_at	FSTL1
159	6.487	2.27	1.85	1.23	212489_at	COL5A1
160	6.469	2.18	1.88	1.16	206580_s_at	EFEMP2
161	6.468	2.22	1.8	1.23	218718_at	PDGFC
162	6.459	2.08	1.93	1.08	200838_at	CTSB
163	6.435	2.52	1.62	1.56	213652_at	PCSK5
164	6.418	2.06	1.93	1.07	201778_s_at	KIAA0494
165	6.392	2.17	1.83	1.19	202948_at	IL1R1
166	6.386	2.37	1.73	1.37	212354_at	SULF1
167	6.379	2.19	1.83	1.2	209348_s_at	MAF
168	6.369	2.15	1.88	1.15	201150_s_at	TIMP3
169	6.359	2.75	1.62	1.7	219872_at	C4orf18
170	6.357	2.4	1.71	1.41	212353_at	SULF1
171	6.355	2.53	1.8	1.41	214702_at	FN1
172	6.341	2.24	1.77	1.26	202207_at	ARL4C
173	6.338	2.41	1.8	1.34	208850_s_at	THY1
174	6.332	2.21	1.9	1.16	201324_at	EMP1
175	6.324	2.74	1.61	1.7	219304_s_at	PDGFD
176	6.312	2.15	1.88	1.14	212134_at	PHLDB1
177	6.302	2.4	1.89	1.27	52255_s_at	COL5A3
178	6.301	2.15	1.9	1.13	212646_at	RFTN1
179	6.294	2.2	1.91	1.15	213428_s_at	COL6A1
180	6.291	2.28	1.85	1.23	203325_s_at	COL5A1
181	6.284	2.16	1.79	1.21	212067_s_at	C1R
182	6.245	2.27	1.87	1.21	201325_s_at	EMP1
183	6.245	2.17	1.86	1.16	211675_s_at	MDFIC
184	6.224	2.12	1.92	1.1	212887_at	SEC23A
185	6.223	3.2	1.56	2.05	210643_at	TNFSF11
186	6.205	2.38	1.78	1.34	221565_s_at	CALHM2
187	6.175	2.12	1.94	1.09	201307_at	SEPT11
188	6.168	2.06	1.95	1.06	200839_s_at	CTSB
189	6.122	2.27	1.78	1.27	221204_s_at	CRTAC1
190	6.121	2.26	1.81	1.25	204963_at	SSPN
191	6.117	2.18	1.73	1.26	205842_s_at	JAK2
192	6.115	2.19	1.88	1.17	218656_s_at	LHFP
193	6.107	2.4	1.77	1.36	45297_at	EHD2
194	6.095	2.48	1.67	1.48	212344_at	SULF1
195	6.089	2.35	1.7	1.38	213800_at	CFH
196	6.089	2.64	1.64	1.61	204457_s_at	GAS1
197	6.087	2.36	1.66	1.42	209687_at	CXCL12
198	6.085	2.25	1.86	1.21	57715_at	CALHM2
199	6.08	3.06	1.48	2.06	213764_s_at	MFAP5
200	6.07	3.16	1.6	1.98	215591_at	SATB2
201	6.069	2.3	1.86	1.23	61734_at	RCN3
202	6.053	2.12	1.92	1.1	209263_x_at	TSPAN4
203	6.045	2.32	1.8	1.29	213316_at	KIAA1462
204	6.042	2.11	1.92	1.1	218147_s_at	GLT8D1
205	6.037	2.22	1.85	1.2	212419_at	ZCCHC24
206	6.035	2.41	1.76	1.37	220092_s_at	ANTXR1
207	6.032	2.13	1.89	1.12	219165_at	PDLIM2
208	6.015	2.24	1.89	1.19	204575_s_at	MMP19
209	6.013	2.2	1.67	1.32	213603_s_at	RAC2
210	6.012	2.26	1.87	1.21	202311_s_at	COL1A1
211	6.009	2.12	1.61	1.32	204894_s_at	AOC3
212	6.002	2.57	1.85	1.39	37892_at	COL11A1
213	6.001	2.2	1.88	1.17	212423_at	ZCCHC24
214	5.986	3.09	1.82	1.7	206766_at	ITGA10
215	5.978	2.39	1.64	1.46	216252_x_at	FAS
216	5.976	2.26	1.73	1.31	204781_s_at	FAS
217	5.974	2.25	1.89	1.19	213869_x_at	THY1
218	5.972	2.47	1.73	1.43	204638_at	ACP5
219	5.949	2.27	1.86	1.22	221156_x_at	CCPG1
220	5.949	2.18	1.82	1.19	204112_s_at	HNMT
221	5.946	2.25	1.89	1.19	208851_s_at	THY1
222	5.935	2.19	1.86	1.18	209447_at	SYNE1
223	5.93	2.22	1.84	1.21	206331_at	CALCRL
224	5.925	2.23	1.85	1.21	212382_at	TCF4
225	5.916	2.24	1.88	1.19	201667_at	GJA1
226	5.912	2.37	1.78	1.33	215446_s_at	LOX
227	5.909	2.2	1.9	1.16	210943_s_at	LYST
228	5.898	2.21	1.86	1.19	210299_s_at	FHL1
229	5.894	2.2	1.7	1.3	213241_at	PLXNC1
230	5.886	2.15	1.88	1.15	202208_s_at	ARL4C
231	5.886	2.72	1.66	1.64	213273_at	ODZ4
232	5.883	2.34	1.81	1.29	204468_s_at	TIE1
233	5.881	2.64	1.69	1.57	221029_s_at	WNT5B
234	5.871	2.64	1.73	1.52	214632_at	NRP2
235	5.868	2.31	1.84	1.26	212385_at	TCF4
236	5.854	2.29	1.67	1.37	205542_at	STEAP1
237	5.847	2.14	1.92	1.11	203753_at	TCF4
238	5.837	2.21	1.87	1.19	203518_at	LYST
239	5.813	2.46	1.79	1.38	202888_s_at	ANPEP
240	5.81	2.06	1.9	1.09	201368_at	ZFP36L2
241	5.81	2.23	1.77	1.26	202177_at	GAS6 /// LOC100133684
242	5.808	2.27	1.87	1.21	204790_at	SMAD7
243	5.802	2.3	1.84	1.25	204037_at	LPAR1
244	5.795	2.36	1.7	1.38	205214_at	STK17B
245	5.794	3.02	1.51	2	213765_at	MFAP5
246	5.788	2.27	1.64	1.38	209960_at	HGF
247	5.781	2.85	1.61	1.77	215077_at
248	5.78	2.14	1.87	1.14	222235_s_at	CSGALNACT2
249	5.771	2.49	1.82	1.37	203936_s_at	MMP9
250	5.771	2.2	1.82	1.21	202388_at	RGS2
251	5.763	2.16	1.82	1.19	203888_at	THBD
252	5.761	2.2	1.88	1.17	213012_at	NEDD4
253	5.759	2.27	1.8	1.26	37022_at	PRELP
254	5.741	2.1	1.89	1.11	200760_s_at	ARL6IP5
255	5.74	2.13	1.89	1.13	221511_x_at	CCPG1
256	5.739	2.97	1.58	1.88	213707_s_at	DLX5
257	5.737	2.08	1.97	1.05	212464_s_at	FN1
258	5.723	2.28	1.84	1.24	36030_at	IFFO1
259	5.715	2.15	1.92	1.12	218871_x_at	CSGALNACT2
260	5.714	2.62	1.72	1.52	214454_at	ADAMTS2
261	5.71	2.93	1.72	1.7	207370_at	IBSP
262	5.706	2.23	1.86	1.2	219315_s_at	TMEM204
263	5.703	3.01	1.62	1.86	218730_s_at	OGN
264	5.696	2.44	1.66	1.47	203305_at	F13A1
265	5.695	2.52	1.77	1.42	209583_s_at	CD200
266	5.694	2.31	1.88	1.23	218162_at	OLFML3
267	5.69	2.42	1.78	1.36	202827_s_at	MMP14
268	5.687	2.28	1.82	1.25	204570_at	COX7A1
269	5.686	2.29	1.79	1.28	201044_x_at	DUSP1
270	5.685	2.25	1.88	1.2	209156_s_at	COL6A2
271	5.682	2.58	1.68	1.54	204964_s_at	SSPN
272	5.681	2.34	1.84	1.27	202686_s_at	AXL
273	5.68	2.12	1.92	1.11	212386_at	TCF4
274	5.671	2.11	1.83	1.15	201137_s_at	HLA-DPB1
275	5.667	2.26	1.85	1.22	207826_s_at	ID3
276	5.664	2.23	1.8	1.24	218901_at	PLSCR4
277	5.653	2.2	1.88	1.17	209721_s_at	IFFO1
278	5.623	2.16	1.87	1.16	203523_at	LSP1
279	5.619	2.24	1.86	1.2	205988_at	CD84
280	5.618	2.28	1.83	1.25	214724_at	DIXDC1
281	5.617	2.52	1.89	1.33	204320_at	COL11A1
282	5.593	2.16	1.89	1.15	212110_at	SLC39A14
283	5.589	2.17	1.91	1.13	201125_s_at	ITGB5
284	5.587	2.12	1.92	1.1	211986_at	AHNAK
285	5.586	2.34	1.73	1.35	1598_g_at	GAS6 /// LOC100133684
286	5.577	2.41	1.84	1.31	212091_s_at	COL6A1
287	5.566	2.4	1.88	1.27	203851_at	IGFBP6
288	5.558	2.24	1.87	1.2	202728_s_at	LTBP1
289	5.558	2.17	1.82	1.2	204220_at	GMFG
290	5.549	2.09	1.94	1.08	212086_x_at	LMNA
291	5.542	2.36	1.69	1.39	209392_at	ENPP2
292	5.537	2.7	1.76	1.53	214321_at	NOV
293	5.526	2.24	1.86	1.2	206767_at	RBMS3
294	5.517	2.56	1.72	1.49	211709_s_at	CLEC11A
295	5.515	2.34	1.83	1.28	214701_s_at	FN1
296	5.512	2.21	1.86	1.19	218589_at	P2RY5
297	5.509	2.4	1.77	1.35	220266_s_at	KLF4
298	5.497	2.18	1.91	1.14	160020_at	MMP14
299	5.483	2.58	1.79	1.44	213895_at	EMP1
300	5.478	2.28	1.87	1.22	212390_at	LOC727893 /// PDE4DIP
301	5.453	2.67	1.66	1.61	213150_at	HOXA10
302	5.448	2.48	1.7	1.45	213541_s_at	ERG
303	5.442	2.23	1.9	1.18	37408_at	MRC2
304	5.428	2.16	1.76	1.23	204646_at	DPYD
305	5.427	2.49	1.78	1.4	204036_at	LPAR1
306	5.421	2.16	1.9	1.14	203320_at	SH2B3
307	5.417	2.23	1.79	1.25	204677_at	CDH5
308	5.402	2.31	1.84	1.25	219563_at	C14orf139
309	5.4	2.17	1.84	1.18	221541_at	CRISPLD2
310	5.396	2.16	1.86	1.16	201380_at	CRTAP
311	5.391	2.18	1.89	1.15	207574_s_at	GADD45B
312	5.38	2.72	1.74	1.56	206070_s_at	EPHA3
313	5.376	2.14	1.92	1.11	201616_s_at	CALD1
314	5.363	2.16	1.89	1.14	202878_s_at	CD93
315	5.355	2.18	1.89	1.15	209264_s_at	TSPAN4
316	5.352	2.18	1.89	1.15	212387_at	TCF4
317	5.344	2.15	1.92	1.12	210946_at	PPAP2A
318	5.328	2.08	1.96	1.06	203024_s_at	C5orf15
319	5.326	2.36	1.79	1.32	212977_at	CXCR7
320	5.325	2.21	1.84	1.2	214505_s_at	FHL1
321	5.321	2.07	1.97	1.05	216442_x_at	FN1
322	5.319	2.07	1.97	1.05	210495_x_at	FN1
323	5.315	2.24	1.82	1.23	201431_s_at	DPYSL3
324	5.297	2.11	1.96	1.07	201722_s_at	GALNT1
325	5.29	2.29	1.76	1.3	221530_s_at	BHLHE41
326	5.289	2.13	1.89	1.12	213891_s_at	TCF4
327	5.287	2.6	1.64	1.59	217525_at	OLFML1
328	5.287	2.16	1.87	1.15	203758_at	CTSO
329	5.283	2.33	1.83	1.27	201308_s_at	SEPT11
330	5.272	2.11	1.91	1.11	201215_at	PLS3
331	5.241	2.49	1.79	1.39	221221_s_at	KLHL3
332	5.232	2.19	1.87	1.17	204115_at	GNG11
333	5.225	2.34	1.88	1.25	212624_s_at	CHN1
334	5.225	2.19	1.89	1.16	209304_x_at	GADD45B
335	5.221	2.09	1.92	1.09	52159_at	HEMK1
336	5.218	2.46	1.79	1.37	209946_at	VEGFC
337	5.209	2.71	1.69	1.61	214981_at	POSTN
338	5.203	2.12	1.92	1.11	209210_s_at	FERMT2
339	5.199	2.21	1.86	1.19	209288_s_at	CDC42EP3
340	5.191	2.13	1.87	1.14	214152_at	CCPG1
341	5.183	2.32	1.83	1.27	208790_s_at	PTRF
342	5.181	2.72	1.63	1.67	214651_s_at	HOXA9
343	5.18	2.29	1.84	1.25	201109_s_at	THBS1
344	5.174	2.36	1.73	1.37	204236_at	FLI1
345	5.171	2.37	1.86	1.27	203865_s_at	ADARB1
346	5.169	2.25	1.86	1.21	202436_s_at	CYP1B1
347	5.166	2.65	1.8	1.47	219779_at	ZFHX4
348	5.16	2.17	1.93	1.12	201655_s_at	HSPG2
349	5.159	2.49	1.67	1.49	203290_at	HLA-DQA1
350	5.149	2.14	1.89	1.13	219371_s_at	KLF2
351	5.144	2.78	1.69	1.65	212942_s_at	KIAA1199
352	5.137	2.16	1.93	1.12	222146_s_at	TCF4
353	5.132	2.19	1.9	1.15	209651_at	TGFB1I1
354	5.13	2.31	1.87	1.24	207822_at	FGFR1
355	5.13	2.25	1.79	1.26	202499_s_at	SLC2A3
356	5.112	2.35	1.79	1.32	202435_s_at	CYP1B1
357	5.11	2.29	1.81	1.27	209305_s_at	GADD45B
358	5.104	2.31	1.76	1.31	203603_s_at	ZEB2
359	5.103	2.3	1.84	1.25	217599_s_at	MDFIC
360	5.098	2.29	1.88	1.22	219102_at	RCN3
361	5.094	2.39	1.83	1.3	203736_s_at	PPFIBP1
362	5.093	2.33	1.55	1.5	40665_at	FMO3
363	5.091	2.18	1.88	1.16	201866_s_at	NR3C1
364	5.084	2.15	1.63	1.32	203876_s_at	MMP11
365	5.08	2.22	1.75	1.27	203878_s_at	MMP11
366	5.073	2.22	1.86	1.19	221841_s_at	KLF4
367	5.071	2.29	1.84	1.25	201108_s_at	THBS1
368	5.07	2.23	1.88	1.19	203570_at	LOXL1
369	5.068	2.14	1.93	1.11	202729_s_at	LTBP1
370	5.065	2.16	1.81	1.19	208747_s_at	C1S
371	5.06	2.42	1.81	1.33	202685_s_at	AXL
372	5.058	2.17	1.84	1.18	215388_s_at	CFH /// CFHR1
373	5.058	2.07	1.95	1.06	214683_s_at	CLK1
374	5.055	2.27	1.88	1.21	220988_s_at	AMACR /// C1QTNF3
375	5.053	2.16	1.95	1.11	212253_x_at	DST
376	5.051	2.32	1.81	1.28	203477_at	COL15A1
377	5.048	2.39	1.86	1.28	205381_at	LRRC17
378	5.043	2.07	1.92	1.08	200761_s_at	ARL6IP5
379	5.034	2.23	1.9	1.17	211535_s_at	FGFR1
380	5.024	2.37	1.76	1.34	206702_at	TEK
381	5.02	2.13	1.92	1.11	202375_at	SEC24D
382	5.002	2.1	1.95	1.08	201426_s_at	VIM
383	4.982	2.14	1.9	1.12	217890_s_at	PARVA
384	4.982	2.81	1.6	1.75	205792_at	WISP2
385	4.981	2.33	1.82	1.29	213139_at	SNAI2
386	4.981	2.05	1.95	1.05	209332_s_at	MAX
387	4.98	2.17	1.9	1.14	209561_at	THBS3
388	4.978	2.09	1.77	1.18	221011_s_at	LBH
389	4.978	2.41	1.77	1.36	210815_s_at	CALCRL
390	4.961	2.6	1.79	1.46	220076_at	ANKH
391	4.941	2.29	1.86	1.23	203085_s_at	TGFB1
392	4.937	2.32	1.62	1.43	210119_at	KCNJ15
393	4.93	2.79	1.63	1.7	205131_x_at	CLEC11A
394	4.922	2.06	1.98	1.04	211719_x_at	FN1
395	4.921	2.5	1.81	1.38	221276_s_at	SYNC
396	4.916	2.91	1.63	1.78	205290_s_at	BMP2
397	4.903	2.33	1.87	1.25	203666_at	CXCL12
398	4.901	2.09	1.95	1.07	201040_at	GNAI2
399	4.891	2.16	1.94	1.12	202273_at	PDGFRB
400	4.89	2.16	1.9	1.13	204759_at	RCBTB2
401	4.887	2.14	1.86	1.15	201720_s_at	LAPTM5
402	4.887	2.08	1.91	1.09	211962_s_at	ZFP36L1
403	4.877	2.12	1.91	1.1	217226_s_at	SFXN3
404	4.876	2.18	1.88	1.16	210762_s_at	DLC1
405	4.875	2.15	1.87	1.15	220296_at	GALNT10
406	4.874	2.21	1.9	1.16	201278_at	DAB2
407	4.869	2.18	1.88	1.16	205003_at	DOCK4
408	4.864	2.2	1.87	1.17	213290_at	COL6A2
409	4.86	2.07	1.96	1.06	212077_at	CALD1
410	4.857	2.24	1.84	1.22	210298_x_at	FHL1
411	4.856	2.16	1.88	1.15	201110_s_at	THBS1
412	4.851	2.2	1.87	1.18	212188_at	KCTD12
413	4.843	2.09	1.91	1.09	201798_s_at	MYOF
414	4.84	2.14	1.94	1.1	201617_x_at	CALD1
415	4.828	2.05	1.95	1.05	217731_s_at	ITM2B
416	4.828	2.2	1.88	1.17	216147_at
417	4.822	2.52	1.87	1.35	218975_at	COL5A3
418	4.819	2.15	1.72	1.25	203923_s_at	CYBB
419	4.816	2.22	1.85	1.2	209189_at	FOS
420	4.809	2.13	1.91	1.12	220974_x_at	SFXN3
421	4.809	2.25	1.86	1.21	209209_s_at	FERMT2
422	4.808	2.08	1.83	1.14	217362_x_at	HLA-DRB6
423	4.782	2.07	1.92	1.08	201859_at	SRGN
424	4.767	2.17	1.89	1.15	208789_at	PTRF
425	4.767	2.71	1.52	1.78	203980_at	FABP4
426	4.765	2.34	1.76	1.33	202995_s_at	FBLN1
427	4.76	2.09	1.91	1.1	210346_s_at	CLK4
428	4.759	2.12	1.93	1.1	37549_g_at	BBS9
429	4.758	2.15	1.85	1.16	214696_at	C17orf91
430	4.757	2.23	1.74	1.28	209436_at	SPON1
431	4.756	2.2	1.84	1.19	208965_s_at	IFI16
432	4.753	2.25	1.82	1.24	205200_at	CLEC3B
433	4.753	2.45	1.77	1.39	205499_at	SRPX2
434	4.746	2.45	1.72	1.42	219383_at	FLJ14213
435	4.738	2.13	1.78	1.19	210982_s_at	HLA-DRA
436	4.738	2.16	1.91	1.13	214830_at	SLC38A6
437	4.733	2.19	1.89	1.16	216264_s_at	LAMB2
438	4.728	3.01	1.74	1.73	206157_at	PTX3
439	4.727	2.07	1.98	1.05	210616_s_at	SEC31A
440	4.726	2.05	1.98	1.04	200945_s_at	SEC31A
441	4.724	2.21	1.85	1.19	202437_s_at	CYP1B1
442	4.72	2.1	1.96	1.07	201723_s_at	GALNT1
443	4.714	2.11	1.76	1.2	209823_x_at	HLA-DQB1
444	4.714	2.59	1.77	1.46	205712_at	PTPRD
445	4.713	2.07	1.81	1.15	211656_x_at	HLA-DQB1
446	4.705	2.04	1.97	1.04	201097_s_at	ARF4
447	4.704	2.19	1.86	1.18	213309_at	PLCL2
448	4.703	2.2	1.92	1.14	218181_s_at	MAP4K4
449	4.695	2.21	1.86	1.19	204344_s_at	SEC23A
450	4.693	2.29	1.6	1.43	212865_s_at	COL14A1
451	4.692	2.12	1.92	1.11	56256_at	SIDT2
452	4.691	2.22	1.9	1.17	202202_s_at	LAMA4
453	4.69	2.09	1.93	1.08	200696_s_at	GSN
454	4.688	2.63	1.64	1.6	217546_at	MT1M
455	4.685	2.67	1.68	1.6	218980_at	FHOD3
456	4.669	2.45	1.65	1.49	206091_at	MATN3
457	4.666	2.41	1.9	1.27	212758_s_at	ZEB1
458	4.652	2.16	1.91	1.13	215462_at	PLK3
459	4.648	2.21	1.86	1.19	37005_at	NBL1
460	4.646	2.57	1.71	1.5	205782_at	FGF7
461	4.646	2.6	1.69	1.54	206869_at	CHAD
462	4.645	2.1	1.8	1.17	211991_s_at	HLA-DPA1
463	4.639	2.12	1.97	1.08	203048_s_at	TTC37
464	4.632	2.35	1.57	1.5	219747_at	C4orf31
465	4.626	2.19	1.85	1.18	201621_at	NBL1
466	4.624	2.28	1.78	1.28	219427_at	FAT4
467	4.62	2.48	1.74	1.43	205560_at	PCSK5
468	4.616	2.16	1.87	1.16	203665_at	HMOX1
469	4.614	2.32	1.9	1.22	212190_at	SERPINE2
470	4.612	2.25	1.84	1.22	212256_at	GALNT10
471	4.611	2.28	1.71	1.33	219594_at	NINJ2
472	4.61	2.2	1.8	1.22	205419_at	GPR183
473	4.61	2.04	1.93	1.05	217993_s_at	MAT2B
474	4.608	2.41	1.75	1.38	221724_s_at	CLEC4A
475	4.605	2.24	1.82	1.23	203499_at	EPHA2
476	4.605	2.06	1.96	1.05	201533_at	CTNNB1
477	4.604	2.12	1.89	1.12	211864_s_at	MYOF
478	4.604	2.39	1.91	1.26	205066_s_at	ENPP1
479	4.603	2.1	1.92	1.09	218285_s_at	BDH2
480	4.596	2.15	1.83	1.18	201858_s_at	SRGN
481	4.592	2.37	1.85	1.28	204463_s_at	EDNRA
482	4.591	2.04	1.94	1.05	218194_at	REXO2
483	4.589	2.12	1.91	1.11	202808_at	C10orf26
484	4.581	2.08	1.96	1.06	202677_at	RASA1
485	4.581	2.08	1.84	1.13	215193_x_at
486	4.58	2.09	1.85	1.13	209312_x_at
487	4.579	2.22	1.73	1.28	206060_s_at	PTPN22
488	4.579	2.23	1.83	1.22	218621_at	HEMK1
489	4.578	2.07	1.96	1.06	209375_at	XPC
490	4.578	2.48	1.79	1.39	204501_at	NOV
491	4.576	2.22	1.85	1.2	220342_x_at	EDEM3
492	4.576	2.55	1.72	1.49	210783_x_at	CLEC11A
493	4.572	2.13	1.88	1.13	201531_at	ZFP36
494	4.568	2.22	1.8	1.23	203065_s_at	CAV1
495	4.566	2.56	1.67	1.53	219140_s_at	RBP4
496	4.565	2.16	1.9	1.13	202828_s_at	MMP14
497	4.565	2.18	1.84	1.18	209568_s_at	RGL1
498	4.556	2.1	1.91	1.1	218196_at	OSTM1
499	4.552	2.27	1.8	1.26	210664_s_at	TFPI
500	4.548	2.12	1.85	1.15	202803_s_at	ITGB2
501	4.548	2.15	1.86	1.16	204294_at	AMT
502	4.547	2.16	1.89	1.15	206267_s_at	MATK
503	4.546	2.12	1.95	1.08	212254_s_at	DST
504	4.542	2.14	1.84	1.16	212848_s_at	C9orf3
505	4.542	2.18	1.81	1.21	213258_at	TFPI
506	4.541	2.24	1.82	1.24	202994_s_at	FBLN1
507	4.539	2.12	1.87	1.14	213038_at	RNF19B
508	4.538	2.36	1.77	1.34	219432_at	EVC
509	4.529	2.08	1.93	1.08	218449_at	UFSP2
510	4.528	2.06	1.97	1.05	215111_s_at	TSC22D1
511	4.526	2.22	1.82	1.22	221556_at	CDC14B
512	4.506	2.16	1.93	1.12	217875_s_at	PMEPA1
513	4.501	2.09	1.94	1.08	201363_s_at	IVNS1ABP
514	4.5	2.18	1.9	1.15	214175_x_at	PDLIM4
515	4.488	2.28	1.85	1.23	219142_at	RASL11B
516	4.481	2.24	1.82	1.23	207334_s_at	TGFBR2
517	4.473	2.35	1.8	1.31	210786_s_at	FLI1
518	4.472	2.07	1.94	1.07	212299_at	NEK9
519	4.47	2.04	1.97	1.04	217746_s_at	PDCD6IP
520	4.464	2.12	1.96	1.08	209682_at	CBLB
521	4.462	2.12	1.96	1.08	202733_at	P4HA2
522	4.459	2.31	1.84	1.26	201645_at	TNC
523	4.459	2.32	1.76	1.32	222088_s_at	SLC2A14 /// SLC2A3
524	4.457	2.12	1.92	1.11	213331_s_at	NEK1
525	4.456	2.56	1.77	1.44	216235_s_at	EDNRA
526	4.456	2.17	1.85	1.17	221840_at	PTPRE
527	4.456	2.06	1.88	1.1	208306_x_at	HLA-DRB1
528	4.454	2.25	1.83	1.23	207357_s_at	GALNT10
529	4.444	2.2	1.85	1.19	204345_at	COL16A1
530	4.444	2.18	1.9	1.15	212813_at	JAM3 /// LOC100133502
531	4.442	2.07	1.92	1.08	209285_s_at	C3orf63
532	4.441	2.06	1.86	1.11	203932_at	HLA-DMB
533	4.438	2.35	1.8	1.31	211564_s_at	PDLIM4
534	4.437	2.1	1.82	1.16	208894_at	HLA-DRA
535	4.431	2.18	1.87	1.16	221423_s_at	YIPF5
536	4.43	2.16	1.85	1.17	222156_x_at	CCPG1
537	4.43	2.26	1.79	1.26	205407_at	RECK
538	4.428	2.13	1.94	1.1	209081_s_at	COL18A1
539	4.424	2.15	1.92	1.12	209147_s_at	PPAP2A
540	4.42	2.5	1.79	1.4	205559_s_at	PCSK5
541	4.417	2.14	1.86	1.15	213056_at	FRMD4B
542	4.416	2.11	1.93	1.09	219291_at	DTWD1
543	4.416	2.09	1.86	1.13	204670_x_at
544	4.414	2.24	1.86	1.21	213566_at	RNASE6
545	4.412	2.09	1.92	1.09	201721_s_at	LAPTM5
546	4.406	2.47	1.79	1.38	213147_at	HOXA10
547	4.405	2.09	1.9	1.1	212647_at	RRAS
548	4.402	2.18	1.85	1.18	211732_x_at	HNMT
549	4.396	2.06	1.95	1.06	209073_s_at	NUMB
550	4.394	2.29	1.78	1.29	209325_s_at	RGS16
551	4.389	2.07	1.96	1.06	201883_s_at	B4GALT1
552	4.389	2.24	1.74	1.29	204683_at	ICAM2
553	4.387	2.18	1.94	1.12	201615_x_at	CALD1
554	4.385	2.06	1.93	1.07	212672_at	ATM
555	4.377	2.04	1.98	1.03	200673_at	LAPTM4A
556	4.376	2.06	1.94	1.06	214429_at	MTMR6
557	4.366	2.19	1.91	1.15	204158_s_at	TCIRG1
558	4.362	2.12	1.96	1.09	207714_s_at	SERPINH1
559	4.362	2.14	1.8	1.19	217478_s_at	HLA-DMA
560	4.36	2.15	1.87	1.15	214151_s_at	CCPG1
561	4.359	2.08	1.93	1.08	213275_x_at	CTSB
562	4.359	2.17	1.92	1.13	204464_s_at	EDNRA
563	4.358	2.06	1.93	1.07	204573_at	CROT
564	4.355	2.3	1.94	1.18	219700_at	PLXDC1
565	4.354	2.07	1.96	1.06	201133_s_at	PJA2
566	4.345	2.09	1.95	1.07	201534_s_at	UBL3
567	4.345	2.18	1.9	1.15	214212_x_at	FERMT2
568	4.343	2.32	1.56	1.49	204748_at	PTGS2
569	4.342	2.41	1.8	1.34	205872_x_at	PDE4DIP
570	4.34	2.15	1.9	1.13	217892_s_at	LIMA1
571	4.339	2.27	1.93	1.18	212158_at	SDC2
572	4.334	2.18	1.86	1.17	217513_at	C17orf60
573	4.333	2.33	1.76	1.32	201539_s_at	FHL1
574	4.331	2.06	1.97	1.04	209716_at	CSF1
575	4.329	2.08	1.96	1.06	208093_s_at	NDEL1
576	4.324	2.08	1.91	1.09	212294_at	GNG12
577	4.324	2.22	1.91	1.16	210757_x_at	DAB2
578	4.321	2.15	1.87	1.15	219924_s_at	ZMYM6
579	4.319	2.03	1.97	1.03	201443_s_at	ATP6AP2
580	4.315	2.35	1.87	1.26	210973_s_at	FGFR1
581	4.307	2.12	1.93	1.1	204176_at	KLHL20
582	4.305	2.06	1.92	1.07	219117_s_at	FKBP11
583	4.304	2.28	1.8	1.27	205168_at	DDR2
584	4.301	2.37	1.88	1.26	204944_at	PTPRG
585	4.3	2.22	1.97	1.13	212764_at	ZEB1
586	4.299	2.5	1.76	1.42	210305_at	PDE4DIP
587	4.298	2.34	1.9	1.23	209652_s_at	PGF
588	4.298	2.24	1.9	1.18	207265_s_at	KDELR3
589	4.297	3	1.68	1.79	204776_at	THBS4
590	4.293	2.16	1.82	1.19	207571_x_at	C1orf38
591	4.291	2.24	1.81	1.24	204773_at	IL11RA
592	4.287	2.13	1.88	1.13	212192_at	KCTD12
593	4.284	2.24	1.76	1.27	219213_at	JAM2
594	4.283	2.18	1.84	1.19	204222_s_at	GLIPR1
595	4.281	2.16	1.81	1.2	211742_s_at	EVI2B
596	4.28	2.33	1.84	1.27	215164_at
597	4.278	2.17	1.9	1.14	209958_s_at	BBS9
598	4.276	2.11	1.93	1.09	201089_at	ATP6V1B2
599	4.265	2.13	1.78	1.2	206481_s_at	LDB2
600	4.264	2.11	1.96	1.08	215016_x_at	DST
601	4.263	2.12	1.82	1.17	202910_s_at	CD97
602	4.26	2.23	1.93	1.15	219134_at	ELTD1
603	4.26	2.2	1.89	1.16	215641_at	SEC24D
604	4.257	2.08	1.91	1.09	201445_at	CNN3
605	4.257	2.14	1.93	1.11	201389_at	ITGA5
606	4.253	2.4	1.79	1.34	211700_s_at	TRO
607	4.251	2.18	1.79	1.22	201348_at	GPX3
608	4.243	2.57	1.7	1.51	211356_x_at	LEPR
609	4.242	2.11	1.9	1.11	36564_at	RNF19B
610	4.231	2.21	1.81	1.22	213388_at	PDE4DIP
611	4.229	2.62	1.81	1.45	214954_at	SUSD5
612	4.229	2.19	1.9	1.15	221858_at	TBC1D12
613	4.228	2.1	1.94	1.08	201362_at	IVNS1ABP
614	4.223	2.08	1.93	1.07	210607_at	FLT3LG
615	4.223	2.06	1.96	1.05	201978_s_at	KIAA0141
616	4.222	2.13	1.89	1.13	210077_s_at	SFRS5
617	4.221	2.04	1.96	1.04	219656_at	PCDH12
618	4.221	2.43	1.74	1.39	220272_at	BNC2
619	4.22	2.09	1.89	1.11	205452_at	PIGB
620	4.219	2.14	1.9	1.13	201694_s_at	EGR1
621	4.219	2.08	1.93	1.08	200911_s_at	TACC1
622	4.216	2.23	1.84	1.21	214438_at	HLX
623	4.213	2.43	1.81	1.34	220467_at	FLJ21272
624	4.213	2.25	1.78	1.27	205729_at	OSMR
625	4.212	2.1	1.9	1.1	210223_s_at	MR1
626	4.211	2.16	1.9	1.13	214657_s_at	NCRNA00084
627	4.211	2.35	1.56	1.51	213994_s_at	SPON1
628	4.208	2.08	1.96	1.06	212917_x_at	RECQL
629	4.204	2.39	1.79	1.33	213004_at	ANGPTL2
630	4.198	2.2	1.91	1.15	210990_s_at	LAMA4
631	4.195	2.51	1.87	1.34	212157_at	SDC2
632	4.191	2.2	1.8	1.22	203561_at	FCGR2A
633	4.189	2.62	1.79	1.46	201981_at	PAPPA
634	4.189	2.48	1.78	1.39	206547_s_at	PPEF1
635	4.187	2.91	1.7	1.71	210135_s_at	SHOX2
636	4.187	2.15	1.91	1.13	214492_at	SGCD
637	4.186	2.29	1.91	1.2	212154_at	SDC2
638	4.183	2.26	1.82	1.24	214770_at	MSR1
639	4.181	2.1	1.92	1.09	203620_s_at	FCHSD2
640	4.17	2.14	1.91	1.12	201012_at	ANXA1
641	4.17	2.11	1.92	1.1	201809_s_at	ENG
642	4.164	2.14	1.89	1.13	204958_at	PLK3
643	4.162	2.12	1.92	1.1	201505_at	LAMB1
644	4.161	2.05	1.96	1.05	210427_x_at	ANXA2
645	4.159	2.08	1.96	1.06	205091_x_at	RECQL
646	4.158	2.05	1.96	1.05	216835_s_at	DOK1
647	4.152	2.25	1.86	1.21	214807_at
648	4.151	2.09	1.88	1.11	208966_x_at	IFI16
649	4.15	2.16	1.95	1.11	202368_s_at	TRAM2
650	4.149	2.15	1.87	1.15	213698_at	LOC100130633 /// ZMYM6
651	4.149	2.11	1.89	1.11	204872_at	TLE4
652	4.146	2.1	1.84	1.14	201008_s_at	TXNIP
653	4.145	2.29	1.85	1.24	209542_x_at	IGF1
654	4.144	2.37	1.83	1.3	214452_at	BCAT1
655	4.142	2.07	1.94	1.07	201394_s_at	RBM5
656	4.141	2.32	1.8	1.29	209700_x_at	PDE4DIP
657	4.14	2.11	1.95	1.08	210621_s_at	RASA1
658	4.137	2.11	1.81	1.16	219118_at	FKBP11
659	4.136	2.16	1.9	1.13	214085_x_at	GLIPR1
660	4.135	2.06	1.96	1.05	218765_at	SIDT2
661	4.132	2.38	1.79	1.33	204298_s_at	LOX
662	4.13	2.3	1.79	1.28	201169_s_at	BHLHE40
663	4.129	2.15	1.96	1.1	219091_s_at	MMRN2
664	4.127	2.15	1.9	1.13	202723_s_at	FOXO1
665	4.127	2.26	1.87	1.21	220244_at	LOH3CR2A
666	4.127	2.49	1.7	1.46	219478_at	WFDC1
667	4.127	2.28	1.73	1.32	204198_s_at	RUNX3
668	4.125	2.42	1.73	1.4	219179_at	DACT1
669	4.123	2.05	1.97	1.04	206050_s_at	RNH1
670	4.119	2.16	1.92	1.13	210162_s_at	NFATC1
671	4.116	2.09	1.97	1.06	200931_s_at	VCL
672	4.115	2.08	1.95	1.07	214853_s_at	SHC1
673	4.113	2.09	1.86	1.12	209940_at	PARP3
674	4.111	2.61	1.81	1.45	207379_at	EDIL3
675	4.105	2.05	1.95	1.05	208816_x_at	ANXA2P2
676	4.103	2.04	1.74	1.17	209496_at	RARRES2
677	4.101	2.33	1.6	1.46	213993_at	SPON1
678	4.101	2.08	1.9	1.09	206910_x_at	CFHR2
679	4.1	2.39	1.73	1.38	202768_at	FOSB
680	4.097	2.36	1.84	1.29	201430_s_at	DPYSL3
681	4.096	2.07	1.95	1.06	220495_s_at	TXNDC15
682	4.088	2.04	1.94	1.05	221478_at	BNIP3L
683	4.087	2.12	1.92	1.1	208763_s_at	TSC22D3
684	4.087	2.38	1.83	1.31	204140_at	TPST1
685	4.086	2.11	1.89	1.12	201473_at	JUNB
686	4.08	2.13	1.88	1.13	212097_at	CAV1
687	4.078	2.11	1.75	1.21	204912_at	IL10RA
688	4.077	2.07	1.85	1.12	211990_at	HLA-DPA1
689	4.074	2.08	1.89	1.1	206332_s_at	IFI16
690	4.067	2.13	1.93	1.1	203688_at	PKD2
691	4.066	2.34	1.86	1.26	203700_s_at	DIO2
692	4.064	2.04	1.96	1.04	201642_at	IFNGR2
693	4.057	2.6	1.71	1.53	211355_x_at	LEPR
694	4.057	2.13	1.85	1.15	202724_s_at	FOXO1
695	4.051	2.1	1.7	1.24	212587_s_at	PTPRC
696	4.048	2.08	1.96	1.06	203538_at	CAMLG
697	4.044	2.49	1.79	1.39	204358_s_at	FLRT2
698	4.044	2.2	1.87	1.17	220975_s_at	C1QTNF1
699	4.041	2.26	1.71	1.32	206167_s_at	ARHGAP6
700	4.04	2.1	1.95	1.08	218611_at	IER5
701	4.038	2.06	1.9	1.09	213733_at	MYO1F
702	4.037	2.13	1.83	1.16	214091_s_at	GPX3
703	4.036	2.3	1.84	1.25	219049_at	CSGALNACT1
704	4.033	2.07	1.9	1.09	201009_s_at	TXNIP
705	4.03	2.09	1.91	1.09	202796_at	SYNPO
706	4.029	2.09	1.94	1.08	214020_x_at	ITGB5
707	4.023	2.09	1.9	1.1	208982_at	PECAM1
708	4.023	2.08	1.92	1.08	214252_s_at	CLN5
709	4.022	2.25	1.88	1.2	38487_at	STAB1
710	4.021	2.29	1.82	1.26	217518_at	MYOF
711	4.018	2.32	1.84	1.26	213059_at	CREB3L1
712	4.016	2.08	2	1.04	201670_s_at	MARCKS
713	4.014	2.1	1.92	1.09	219546_at	BMP2K
714	4.014	2.15	1.82	1.19	208983_s_at	PECAM1
715	4.008	2.09	1.92	1.09	212586_at	CAST
716	4.007	2.35	1.77	1.33	219890_at	CLEC5A
717	4.007	2.19	1.82	1.2	219282_s_at	TRPV2
718	4.006	2.14	1.84	1.16	200986_at	SERPING1
719	4.005	2.14	1.83	1.17	210785_s_at	C1orf38
720	4.003	2.18	1.94	1.12	203542_s_at	KLF9
721	4.001	2.09	1.94	1.08	201469_s_at	SHC1
722	3.997	2.36	1.79	1.32	209287_s_at	CDC42EP3
723	3.983	2.06	1.97	1.05	221761_at	ADSS
724	3.979	2.35	1.85	1.27	215199_at	CALD1
725	3.979	2.16	1.86	1.16	213675_at
726	3.978	2.68	1.71	1.57	220595_at	PDZRN4
727	3.978	2.19	1.84	1.19	219771_at	TBC1D8B
728	3.977	2.26	1.82	1.24	203417_at	MFAP2
729	3.976	2.1	1.93	1.09	209344_at	TPM4
730	3.975	2.11	1.94	1.09	210568_s_at	RECQL
731	3.971	2.21	1.93	1.14	205574_x_at	BMP1
732	3.967	2.92	1.64	1.78	210302_s_at	MAB21L2
733	3.967	2.06	1.93	1.07	212195_at	IL6ST
734	3.965	2.3	1.87	1.23	212937_s_at	COL6A1
735	3.965	2.14	1.92	1.12	202369_s_at	TRAM2
736	3.965	2.3	1.76	1.3	203373_at	SOCS2
737	3.962	2.07	1.96	1.06	208683_at	CAPN2
738	3.962	2.05	1.97	1.04	201972_at	ATP6V1A
739	3.96	2.11	1.94	1.08	218665_at	FZD4
740	3.952	2.1	1.95	1.08	201105_at	LGALS1
741	3.951	2.08	1.96	1.06	200757_s_at	CALU
742	3.95	2.07	1.91	1.08	209684_at	RIN2
743	3.946	2.05	1.96	1.04	201590_x_at	ANXA2
744	3.944	2.48	1.76	1.41	204456_s_at	GAS1
745	3.944	2.06	1.95	1.05	219083_at	SHQ1
746	3.943	2.19	1.87	1.17	204642_at	S1PR1
747	3.936	2.14	1.9	1.13	201836_s_at	SUPT7L
748	3.936	2.13	1.88	1.13	212298_at	NRP1
749	3.928	2.2	1.93	1.14	201279_s_at	DAB2
750	3.926	2.11	1.87	1.13	204122_at	TYROBP
751	3.925	2.44	1.84	1.32	210875_s_at	ZEB1
752	3.923	2.05	1.96	1.05	213503_x_at	ANXA2
753	3.922	2.68	1.7	1.57	206796_at	WISP1
754	3.918	2.65	1.75	1.52	203699_s_at	DIO2
755	3.918	2.35	1.76	1.33	213413_at	STON1
756	3.916	2.22	1.89	1.17	220203_at	BMP8A
757	3.916	2.1	1.94	1.08	203735_x_at	PPFIBP1
758	3.914	2.34	1.88	1.24	214374_s_at	PPFIBP1
759	3.911	2.25	1.86	1.21	203404_at	ARMCX2
760	3.91	2.1	1.97	1.07	203333_at	KIFAP3
761	3.908	2.08	1.89	1.1	205584_at	ALG13
762	3.907	2.16	1.85	1.16	202674_s_at	LMO7
763	3.906	2.08	1.94	1.07	219248_at	THUMPD2
764	3.905	2.09	1.92	1.09	217202_s_at	GLUL
765	3.903	2.09	1.94	1.08	212481_s_at	TPM4
766	3.901	2.08	1.95	1.07	217990_at	GMPR2
767	3.897	2.1	1.94	1.08	213455_at	FAM114A1
768	3.897	2.24	1.65	1.36	205898_at	CX3CR1
769	3.892	2.2	1.88	1.17	218574_s_at	LMCD1
770	3.892	2.06	1.96	1.05	203411_s_at	LMNA
771	3.886	2.12	1.9	1.11	201170_s_at	BHLHE40
772	3.885	2.06	1.94	1.06	213376_at	ZBTB1
773	3.878	2.08	1.9	1.09	211711_s_at	PTEN
774	3.876	2.09	1.92	1.09	202092_s_at	ARL2BP
775	3.876	2.52	1.68	1.5	205242_at	CXCL13
776	3.874	2.2	1.84	1.19	205990_s_at	WNT5A
777	3.873	2.1	1.91	1.1	203821_at	HBEGF
778	3.873	2.42	1.84	1.31	217889_s_at	CYBRD1
779	3.871	2.14	1.87	1.15	32541_at	PPP3CC
780	3.861	2.1	1.96	1.08	201535_at	UBL3
781	3.86	2.1	1.9	1.11	208981_at	PECAM1
782	3.86	2.05	1.94	1.06	217168_s_at	HERPUD1
783	3.859	2.17	1.84	1.18	213425_at	WNT5A
784	3.855	2.09	1.93	1.08	209090_s_at	SH3GLB1
785	3.853	2.17	1.87	1.16	218881_s_at	FOSL2
786	3.846	2.08	1.92	1.09	218950_at	ARAP3
787	3.846	2.31	1.91	1.21	220955_x_at	RAB23
788	3.845	2.23	1.8	1.24	202497_x_at	SLC2A3
789	3.845	2.11	1.91	1.11	201289_at	CYR61
790	3.842	2.19	1.88	1.17	213058_at	TTC28
791	3.842	2.13	1.84	1.16	209879_at	SELPLG
792	3.842	2.09	1.82	1.15	211795_s_at	FYB
793	3.822	2.12	1.94	1.09	215836_s_at
794	3.82	2.14	1.9	1.13	213103_at	STARD13
795	3.819	2.24	1.88	1.19	209286_at	CDC42EP3
796	3.817	2.09	1.94	1.08	203097_s_at	RAPGEF2
797	3.816	2.24	1.9	1.18	202701_at	BMP1
798	3.813	2.05	1.77	1.16	207419_s_at	RAC2
799	3.81	2.12	1.94	1.09	210137_s_at	DCTD
800	3.81	2.06	1.9	1.08	201141_at	GPNMB
801	3.81	2.04	1.94	1.05	217886_at	EPS15
802	3.808	2.05	1.96	1.05	200736_s_at	GPX1
803	3.806	2.18	1.9	1.15	202014_at	PPP1R15A
804	3.803	2.25	1.82	1.24	210365_at	RUNX1
805	3.796	2.16	1.81	1.2	205786_s_at	ITGAM
806	3.795	2.14	1.87	1.14	210764_s_at	CYR61
807	3.795	2.06	1.87	1.1	210260_s_at	TNFAIP8
808	3.792	2.08	1.72	1.21	212588_at	PTPRC
809	3.792	2.01	1.99	1.01	214327_x_at	TPT1
810	3.791	2.12	1.86	1.14	205303_at	KCNJ8
811	3.789	2.04	1.95	1.05	200701_at	NPC2
812	3.787	2.14	1.76	1.21	205841_at	JAK2
813	3.785	2.21	1.97	1.12	201668_x_at	MARCKS
814	3.778	2.15	1.93	1.12	209101_at	CTGF
815	3.777	2.2	1.89	1.16	214255_at	ATP10A
816	3.773	2.09	1.97	1.06	209280_at	MRC2
817	3.773	2.15	1.92	1.12	214390_s_at	BCAT1
818	3.767	2.09	1.93	1.08	204076_at	ENTPD4
819	3.766	2.2	1.86	1.18	203934_at	KDR
820	3.766	2.04	1.96	1.04	215001_s_at	GLUL
821	3.765	2.12	1.92	1.1	214845_s_at	CALU
822	3.763	2.12	1.86	1.14	213620_s_at	ICAM2
823	3.762	2.04	1.95	1.05	202009_at	TWF2
824	3.761	2.25	1.91	1.18	210089_s_at	LAMA4
825	3.761	2.05	1.91	1.07	206542_s_at	SMARCA2
826	3.76	2.08	1.66	1.25	207134_x_at	TPSB2
827	3.76	2.24	1.88	1.19	211844_s_at	NRP2
828	3.758	2.04	1.96	1.04	212266_s_at	SFRS5
829	3.756	2.08	1.92	1.08	204053_x_at	PTEN
830	3.755	2.9	1.65	1.76	208175_s_at	DMP1
831	3.754	2.04	1.96	1.04	219680_at	NLRX1
832	3.753	2.26	1.88	1.2	214099_s_at	PDE4DIP
833	3.753	2.14	1.88	1.14	204518_s_at	PPIC
834	3.751	2.05	1.96	1.04	200059_s_at	RHOA
835	3.75	2.8	1.68	1.67	206956_at	BGLAP
836	3.749	2.14	1.89	1.13	221935_s_at	C3orf64
837	3.748	2.06	1.97	1.05	218043_s_at	AZI2
838	3.748	2.08	1.93	1.08	204276_at	TK2
839	3.748	2.43	1.8	1.35	205579_at	HRH1
840	3.746	2.12	1.9	1.12	207535_s_at	NFKB2
841	3.746	2.09	1.86	1.12	221213_s_at	ZNF280D
842	3.745	2.84	1.72	1.65	205523_at	HAPLN1
843	3.745	2.13	1.87	1.13	205824_at	HSPB2
844	3.745	2.17	1.88	1.16	215608_at
845	3.742	2.22	1.93	1.15	203695_s_at	DFNA5
846	3.741	2.18	1.83	1.19	222111_at
847	3.741	2.15	1.93	1.11	220750_s_at	LEPRE1
848	3.74	2.04	1.94	1.05	202304_at	FNDC3A
849	3.736	2.19	1.85	1.18	202695_s_at	STK17A
850	3.735	2.08	1.89	1.1	220906_at
851	3.734	2.13	1.83	1.17	214021_x_at	ITGB5
852	3.732	2.11	1.92	1.1	204604_at	PFTK1
853	3.727	2.2	1.88	1.17	213010_at	PRKCDBP
854	3.724	2.05	1.95	1.05	209007_s_at	C1orf63
855	3.721	2.1	1.94	1.08	201572_x_at	DCTD
856	3.72	2.16	1.82	1.19	202422_s_at	ACSL4
857	3.717	2.15	1.81	1.19	217989_at	HSD17B11
858	3.715	2.05	1.67	1.23	210084_x_at	TPSAB1
859	3.714	2.08	1.94	1.08	212089_at	LMNA
860	3.712	2.27	1.77	1.28	221491_x_at
861	3.71	2.53	1.8	1.4	207177_at	PTGFR
862	3.708	2.15	1.83	1.17	206584_at	LY96
863	3.707	2.06	1.94	1.06	201470_at	GSTO1
864	3.707	2.19	1.83	1.2	216902_s_at
865	3.705	2.1	1.93	1.09	219221_at	ZBTB38
866	3.702	2.25	1.82	1.24	219279_at	DOCK10
867	3.702	2.4	1.8	1.34	215574_at
868	3.699	2.32	1.85	1.26	201718_s_at	EPB41L2
869	3.697	2.08	1.93	1.08	200648_s_at	GLUL
870	3.691	2.2	1.93	1.14	44702_at	SYDE1
871	3.691	2.13	1.84	1.16	209182_s_at	C10orf10
872	3.69	2.26	1.85	1.22	201693_s_at	EGR1
873	3.69	2.17	1.82	1.19	215983_s_at	UBXN8
874	3.688	2.22	1.93	1.15	201280_s_at	DAB2
875	3.687	2.7	1.88	1.44	221796_at	NTRK2
876	3.685	2.37	1.76	1.35	202498_s_at	SLC2A3
877	3.684	2.3	1.9	1.21	214375_at	LOC729222 /// PPFIBP1
878	3.681	2.05	1.93	1.06	204436_at	PLEKHO2
879	3.677	2.06	1.84	1.12	222294_s_at
880	3.675	2.2	1.9	1.16	204150_at	STAB1
881	3.672	2.52	1.78	1.41	205289_at	BMP2
882	3.672	2.09	1.92	1.09	206874_s_at
883	3.671	2.06	1.94	1.06	203003_at	MEF2D
884	3.667	2.32	1.9	1.22	204038_s_at	LPAR1
885	3.666	2.13	1.88	1.14	211121_s_at	DOK1
886	3.666	2.1	1.94	1.08	201846_s_at	RYBP
887	3.665	2.24	1.87	1.2	208015_at	SMAD1
888	3.665	2.08	1.94	1.07	219767_s_at	CRYZL1
889	3.663	2.09	1.96	1.07	207595_s_at	BMP1
890	3.662	2.08	1.93	1.08	200878_at	EPAS1
891	3.661	2.06	1.95	1.05	217732_s_at	ITM2B
892	3.661	2.21	1.84	1.2	204284_at	PPP1R3C
893	3.661	2.14	1.9	1.12	202052_s_at	RAI14
894	3.66	2.05	1.96	1.05	202520_s_at	MLH1
895	3.659	2.1	1.96	1.08	209079_x_at
896	3.656	2.05	1.97	1.04	200782_at	ANXA5
897	3.654	2.08	1.96	1.06	217795_s_at	TMEM43
898	3.653	2.09	1.96	1.07	211066_x_at
899	3.653	2.09	1.89	1.1	205611_at	TNFSF12
900	3.652	2.06	1.98	1.04	212506_at	PICALM
901	3.65	2.13	1.83	1.16	1294_at	UBA7
902	3.644	2.06	1.96	1.05	204346_s_at	RASSF1
903	3.642	2.13	1.89	1.13	212651_at	RHOBTB1
904	3.64	2.07	1.92	1.08	218559_s_at	MAFB
905	3.638	2.13	1.94	1.09	214028_x_at	TDRD3
906	3.637	2.08	1.53	1.36	205624_at	CPA3
907	3.633	2.14	1.9	1.13	204079_at	TPST2
908	3.633	2.04	1.94	1.06	203935_at	ACVR1
909	3.631	2.11	1.97	1.07	201724_s_at	GALNT1
910	3.631	2.08	1.64	1.27	217023_x_at	TPSAB1 /// TPSB2
911	3.631	2.2	1.97	1.11	213998_s_at	DDX17
912	3.629	2.13	1.77	1.2	207565_s_at	MR1
913	3.629	2.11	1.88	1.12	206359_at	SOCS3
914	3.628	2.15	1.69	1.27	205159_at	CSF2RB
915	3.626	2.42	1.8	1.35	205580_s_at	HRH1
916	3.626	2.09	1.79	1.17	204897_at	PTGER4
917	3.626	2.08	1.96	1.06	208999_at	SEPT8
918	3.626	2.12	1.9	1.11	203988_s_at	FUT8
919	3.624	2.15	1.9	1.13	203940_s_at	VASH1
920	3.62	2.11	1.9	1.11	205312_at	SPI1
921	3.619	2.25	1.85	1.22	204984_at	GPC4
922	3.619	2.3	1.62	1.41	206496_at	FMO3
923	3.617	2.63	1.77	1.48	216005_at	TNC
924	3.617	2.09	1.96	1.06	219237_s_at	DNAJB14
925	3.614	2.18	1.87	1.17	212143_s_at	IGFBP3
926	3.61	2.22	1.76	1.26	209550_at	NDN
927	3.609	2.39	1.79	1.34	219436_s_at	EMCN
928	3.608	2.13	1.89	1.13	33494_at	ETFDH
929	3.604	2.05	1.94	1.06	201395_at	RBM5
930	3.604	2.12	1.87	1.13	206995_x_at	SCARF1
931	3.602	2.21	1.88	1.18	211577_s_at	IGF1
932	3.6	2.16	1.89	1.14	215146_s_at	TTC28
933	3.598	2.57	1.64	1.56	206201_s_at	MEOX2
934	3.598	2.3	1.85	1.25	201826_s_at	SCCPDH
935	3.597	2.11	1.9	1.11	211924_s_at	PLAUR
936	3.594	2.12	1.96	1.08	214247_s_at	DKK3
937	3.594	2.12	1.89	1.12	203217_s_at	ST3GAL5
938	3.592	2.1	1.95	1.07	205717_x_at
939	3.592	2.06	1.89	1.09	209619_at	CD74
940	3.592	2.13	1.92	1.11	218631_at	AVPI1
941	3.589	2.15	1.91	1.13	220173_at	C14orf45
942	3.588	2.04	1.93	1.06	201010_s_at	TXNIP
943	3.588	2.06	1.92	1.07	201847_at	LIPA
944	3.588	2.57	1.8	1.42	204627_s_at	ITGB3
945	3.586	2.12	1.88	1.13	202693_s_at	STK17A
946	3.585	2.11	1.97	1.07	202125_s_at	TRAK2
947	3.583	2.08	1.89	1.1	213095_x_at	AIF1
948	3.583	2.16	1.88	1.15	221073_s_at	NOD1
949	3.583	2.17	1.82	1.19	220122_at	MCTP1
950	3.581	2.09	1.97	1.06	212791_at	C1orf216
951	3.577	2.08	1.95	1.06	203614_at	UTP14C
952	3.577	2.11	1.92	1.1	218818_at	FHL3
953	3.573	2.13	1.79	1.19	204271_s_at	EDNRB
954	3.573	2.1	1.96	1.07	204177_s_at	KLHL20
955	3.571	2.12	1.81	1.17	203281_s_at	UBA7
956	3.571	2.28	1.8	1.27	205880_at	PRKD1
957	3.57	2.06	1.96	1.05	200699_at	KDELR2
958	3.568	2.49	1.82	1.37	209582_s_at	CD200
959	3.564	2.05	1.97	1.04	212779_at	KIAA1109
960	3.564	2.14	1.92	1.11	213116_at	NEK3
961	3.562	2.17	1.91	1.14	211825_s_at	EWSR1 /// FLI1
962	3.56	2.36	1.86	1.26	201107_s_at	THBS1
963	3.558	2.22	1.91	1.17	214446_at	ELL2
964	3.557	2.04	1.91	1.07	211806_s_at	KCNJ15
965	3.556	2.22	1.87	1.18	213488_at	SNED1
966	3.553	2.06	1.91	1.08	204215_at	C7orf23
967	3.553	2.08	1.92	1.09	219477_s_at	THSD1 /// THSD1P
968	3.551	2.04	1.95	1.05	217196_s_at	CAMSAP1L1
969	3.551	2.05	1.95	1.05	201444_s_at	ATP6AP2
970	3.549	2.05	1.96	1.05	45749_at	FAM65A
971	3.546	2.15	1.85	1.16	220132_s_at	CLEC2D
972	3.546	2.1	1.86	1.13	217369_at	IGHG1 /// LOC100132941
973	3.545	2.28	1.83	1.24	220580_at	BICC1
974	3.541	2.1	1.96	1.07	212509_s_at	MXRA7
975	3.54	2.17	1.88	1.16	207001_x_at	TSC22D3
976	3.538	2.14	1.8	1.19	209901_x_at	AIF1
977	3.538	2.14	1.93	1.11	212665_at	TIPARP
978	3.537	2.1	1.91	1.1	210731_s_at	LGALS8
979	3.535	2.15	1.92	1.12	216620_s_at	ARHGEF10
980	3.534	2.16	1.94	1.11	203543_s_at	KLF9
981	3.534	2.2	1.82	1.21	214040_s_at	GSN
982	3.533	2.1	1.95	1.07	212511_at	PICALM
983	3.53	2.05	1.96	1.05	220199_s_at	AIDA
984	3.529	2.06	1.96	1.05	212918_at	RECQL
985	3.527	2.23	1.88	1.19	219257_s_at	SPHK1
986	3.525	2.04	1.97	1.04	216704_at
987	3.524	2.2	1.9	1.16	213434_at	STX2
988	3.522	2.08	1.85	1.12	203845_at	KAT2B
989	3.522	2.11	1.88	1.12	219583_s_at	SPATA7
990	3.521	2.35	1.88	1.25	215116_s_at	DNM1
991	3.52	2.31	1.9	1.22	217161_x_at	ACAN
992	3.519	2.14	1.88	1.14	219114_at	C3orf18
993	3.517	2.07	1.93	1.08	219297_at	WDR44
994	3.516	2.35	1.82	1.29	204983_s_at	GPC4
995	3.514	2.11	1.9	1.11	59644_at	BMP2K
996	3.514	2.1	1.94	1.08	205173_x_at	CD58
997	3.513	2.14	1.94	1.1	204352_at	TRAF5
998	3.513	2.04	1.96	1.04	203380_x_at	SFRS5
999	3.51	2.09	1.9	1.1	212409_s_at	TOR1AIP1
1000	3.51	2.13	1.9	1.12	203812_at
1001	3.509	2.08	1.95	1.07	218179_s_at	C4orf41
1002	3.508	2.27	1.87	1.21	205120_s_at	SGCB
1003	3.508	2.68	1.75	1.54	219514_at	ANGPTL2
1004	3.506	2.18	1.97	1.11	202124_s_at	TRAK2
1005	3.506	2.3	1.78	1.3	204557_s_at	DZIP1
1006	3.504	2.09	1.95	1.07	213119_at	SLC36A1
1007	3.504	2.48	1.72	1.44	209598_at	PNMA2
1008	3.504	2.08	1.91	1.09	217492_s_at	PTEN /// PTENP1
1009	3.502	2.18	1.91	1.15	65718_at	GPR124
1010	3.498	2.08	1.91	1.09	205170_at	STAT2
1011	3.497	2.25	1.81	1.24	206631_at	PTGER2
1012	3.496	2.31	1.94	1.19	205463_s_at	PDGFA
1013	3.492	2.06	1.91	1.08	205062_x_at	ARID4A
1014	3.489	2.11	1.93	1.09	214783_s_at	ANXA11
1015	3.488	2.04	1.95	1.05	221763_at	JMJD1C
1016	3.487	2.1	1.96	1.07	212503_s_at	DIP2C
1017	3.486	2.15	1.84	1.16	219806_s_at	C11orf75
1018	3.482	2.13	1.95	1.09	205105_at	MAN2A1
1019	3.477	2.28	1.86	1.22	205065_at	ENPP1
1020	3.474	2.06	1.94	1.06	202377_at
1021	3.473	2.07	1.95	1.06	201408_at	PPP1CB
1022	3.471	2.05	1.96	1.05	212900_at	SEC24A
1023	3.469	2.4	1.71	1.4	203372_s_at	SOCS2
1024	3.466	2.18	1.92	1.14	209747_at	TGFB3
1025	3.466	2.25	1.84	1.22	205100_at	GFPT2
1026	3.466	2.11	1.92	1.1	218418_s_at	KANK2
1027	3.464	2.03	1.94	1.04	217873_at	CAB39
1028	3.462	2.07	1.98	1.05	201920_at	SLC20A1
1029	3.462	2.05	1.95	1.05	203136_at	RABAC1
1030	3.461	2.14	1.86	1.15	205904_at	MICA
1031	3.461	2.09	1.88	1.11	207069_s_at	SMAD6
1032	3.461	2.66	1.73	1.53	215783_s_at	ALPL
1033	3.461	2.06	1.96	1.05	221257_x_at	FBXO38
1034	3.46	2.13	1.93	1.1	219201_s_at	TWSG1
1035	3.458	2.06	1.91	1.08	204929_s_at	VAMP5
1036	3.458	2.28	1.91	1.19	208022_s_at	CDC14B
1037	3.456	2.2	1.79	1.23	217966_s_at	FAM129A
1038	3.454	2.36	1.83	1.29	214761_at	ZNF423
1039	3.454	2.14	1.9	1.12	210845_s_at	PLAUR
1040	3.454	2.11	1.9	1.11	202877_s_at	CD93
1041	3.454	2.26	1.88	1.2	214535_s_at	ADAMTS2
1042	3.45	2.17	1.9	1.14	209936_at	RBM5
1043	3.449	2.12	1.83	1.16	209183_s_at	C10orf10
1044	3.447	2.12	1.96	1.08	201028_s_at	CD99
1045	3.445	2.09	1.91	1.09	209295_at	TNFRSF10B
1046	3.442	2.23	1.9	1.17	205525_at	CALD1
1047	3.442	2.05	1.98	1.04	201104_x_at
1048	3.442	2.08	1.91	1.09	201151_s_at	MBNL1
1049	3.44	2.1	1.95	1.08	212567_s_at	MAP4
1050	3.431	2.31	1.82	1.27	209841_s_at	LRRN3
1051	3.43	2.05	1.96	1.05	212467_at	DNAJC13
1052	3.429	2.49	1.8	1.38	212940_at	COL6A1
1053	3.427	2.03	1.95	1.04	209481_at	SNRK
1054	3.426	2.2	1.88	1.17	220088_at	C5AR1
1055	3.425	2.1	1.85	1.14	221087_s_at	APOL3
1056	3.422	2.03	1.93	1.05	201302_at	ANXA4
1057	3.421	2.31	1.92	1.2	204324_s_at	GOLIM4
1058	3.42	2.05	1.92	1.07	205583_s_at	ALG13
1059	3.417	2.04	1.91	1.07	217707_x_at	SMARCA2
1060	3.413	2.16	1.9	1.14	204017_at	KDELR3
1061	3.413	2.07	1.78	1.16	213524_s_at	G0S2
1062	3.409	2.08	1.93	1.08	205409_at	FOSL2
1063	3.409	2.05	1.96	1.05	218007_s_at	RPS27L
1064	3.408	2.39	1.8	1.33	211354_s_at	LEPR
1065	3.407	2.04	1.94	1.05	202105_at	IGBP1
1066	3.406	2.19	1.86	1.17	216236_s_at	SLC2A14 /// SLC2A3
1067	3.405	2.15	1.7	1.27	213537_at	HLA-DPA1
1068	3.402	2.04	1.96	1.04	220742_s_at	NGLY1
1069	3.4	2.02	1.72	1.17	221884_at	EVI1
1070	3.4	2.14	1.94	1.1	210756_s_at	NOTCH2
1071	3.398	2.17	1.94	1.11	201465_s_at	JUN
1072	3.397	2.16	1.78	1.22	213817_at	IRAK3
1073	3.394	2.13	1.9	1.12	205878_at	POU6F1
1074	3.393	2.04	1.97	1.03	209075_s_at	ISCU
1075	3.39	2.13	1.94	1.1	208960_s_at	KLF6
1076	3.389	2.11	1.83	1.15	209732_at	CLEC2B
1077	3.379	2.11	1.97	1.07	204628_s_at	ITGB3
1078	3.377	2.11	1.96	1.08	213281_at	JUN
1079	3.373	2.24	1.84	1.21	205080_at	RARB
1080	3.37	2.1	1.95	1.08	200756_x_at	CALU
1081	3.367	2.26	1.69	1.34	205384_at	FXYD1
1082	3.364	2.05	1.95	1.05	201605_x_at	CNN2
1083	3.364	2.21	1.86	1.19	222173_s_at	TBC1D2
1084	3.358	2.18	1.85	1.18	219666_at	MS4A6A
1085	3.357	2.17	1.92	1.13	208530_s_at	RARB
1086	3.356	2.42	1.74	1.39	210113_s_at	NLRP1
1087	3.356	2.13	1.93	1.1	219628_at	ZMAT3
1088	3.356	2.21	1.89	1.17	210882_s_at	TRO
1089	3.355	2.08	1.85	1.12	206544_x_at	SMARCA2
1090	3.354	2.21	1.88	1.18	215630_at
1091	3.351	2.09	1.98	1.06	216272_x_at	SYDE1
1092	3.35	2.2	1.88	1.17	210330_at	SGCD
1093	3.35	2.07	1.93	1.07	221012_s_at	TRIM8
1094	3.349	2.06	1.95	1.05	209404_s_at	TMED7
1095	3.349	2.32	1.82	1.27	213169_at	SEMA5A
1096	3.349	2.12	1.91	1.11	216103_at	ACOT11
1097	3.349	2.21	1.97	1.13	219957_at	RUFY2
1098	3.346	2.06	1.89	1.09	215051_x_at	AIF1
1099	3.345	2.34	1.92	1.22	212793_at	DAAM2
1100	3.342	2.16	1.82	1.19	208937_s_at	ID1
1101	3.341	2.1	1.97	1.06	203907_s_at	IQSEC1
1102	3.337	2.07	1.92	1.08	217503_at
1103	3.335	2.11	1.92	1.1	210095_s_at	IGFBP3
1104	3.332	2.13	1.96	1.09	209082_s_at	COL18A1
1105	3.332	2.31	1.89	1.22	218613_at	PSD3
1106	3.329	2.21	1.9	1.16	218775_s_at	WWC2
1107	3.329	2.13	1.84	1.16	221728_x_at	XIST
1108	3.328	2.2	1.81	1.22	206715_at	TFEC
1109	3.328	2.17	1.86	1.16	219310_at	C20orf39
1110	3.322	2.08	1.94	1.07	215626_at
1111	3.321	2.06	1.68	1.23	215382_x_at	TPSAB1
1112	3.321	2.26	1.88	1.2	210948_s_at	LEF1
1113	3.32	2.47	1.61	1.53	219463_at	C20orf103
1114	3.317	2.13	1.89	1.13	205098_at	CCR1
1115	3.316	2.03	1.98	1.03	200067_x_at	SNX3
1116	3.314	2.09	1.97	1.06	203049_s_at	TTC37
1117	3.314	2.06	1.89	1.09	205656_at	PCDH17
1118	3.313	2.32	1.81	1.29	207487_at	FLJ11996
1119	3.312	2.09	1.94	1.08	201906_s_at	CTDSPL
1120	3.31	2.1	1.83	1.15	38241_at	BTN3A3
1121	3.309	2.06	1.98	1.04	208671_at	SERINC1
1122	3.307	2.13	1.92	1.1	209473_at	ENTPD1
1123	3.307	2.11	1.85	1.14	214218_s_at	XIST
1124	3.305	2.16	1.81	1.19	216100_s_at	TOR1AIP1
1125	3.303	2.04	1.97	1.03	200833_s_at	hCG_1757335 /// RAP1B
1126	3.302	2.18	1.86	1.17	205348_s_at	DYNC1I1
1127	3.298	2.05	1.9	1.08	219147_s_at	C9orf95
1128	3.297	2.09	1.94	1.08	221816_s_at	PHF11
1129	3.295	2.1	1.96	1.08	209099_x_at	JAG1
1130	3.293	2.12	1.89	1.12	204085_s_at	CLN5
1131	3.292	2.05	1.95	1.05	207545_s_at	NUMB
1132	3.292	2.1	1.94	1.08	37170_at	BMP2K
1133	3.289	2.11	1.97	1.07	200771_at	LAMC1
1134	3.286	2.11	1.9	1.11	204589_at	NUAK1
1135	3.284	2.04	1.9	1.08	204442_x_at	LTBP4
1136	3.284	2.05	1.97	1.04	221479_s_at	BNIP3L
1137	3.284	2.32	1.73	1.34	215891_s_at	GM2A
1138	3.282	2.12	1.87	1.13	202957_at	HCLS1
1139	3.28	2.18	1.9	1.15	215221_at
1140	3.278	2.06	1.99	1.04	214305_s_at	SF3B1
1141	3.278	2.21	1.89	1.17	201825_s_at	SCCPDH
1142	3.277	2.05	1.96	1.04	210840_s_at	IQGAP1
1143	3.276	2.3	1.86	1.24	204797_s_at	EML1
1144	3.275	2.12	1.93	1.1	211809_x_at	COL13A1
1145	3.272	2.03	1.95	1.04	201334_s_at	ARHGEF12
1146	3.271	2.22	1.88	1.18	210367_s_at	PTGES
1147	3.271	2.03	1.99	1.02	213151_s_at	SEPT7
1148	3.27	2.06	1.94	1.06	38037_at	HBEGF
1149	3.269	2.15	1.84	1.17	207808_s_at	PROS1
1150	3.268	2.23	1.87	1.19	218934_s_at	HSPB7
1151	3.266	2.19	1.93	1.13	209298_s_at	ITSN1
1152	3.266	2.09	1.88	1.11	202180_s_at	MVP
1153	3.265	2.19	1.91	1.15	201719_s_at	EPB41L2
1154	3.263	2.33	1.8	1.29	216627_s_at	B4GALT1
1155	3.263	2.12	1.84	1.15	213142_x_at	PION
1156	3.262	2.09	1.96	1.07	208961_s_at	KLF6
1157	3.261	2.09	1.94	1.08	206302_s_at	NUDT4 /// NUDT4P1
1158	3.26	2.05	1.96	1.05	208535_x_at	COL13A1
1159	3.26	2.2	1.9	1.16	204556_s_at	DZIP1
1160	3.259	2.31	1.93	1.2	205679_x_at	ACAN
1161	3.259	2.16	1.88	1.15	221044_s_at	TRIM34 /// TRIM6 /// TRIM6-TRIM34
1162	3.258	2.08	1.79	1.16	210889_s_at	FCGR2B
1163	3.258	2.07	1.95	1.06	212377_s_at	NOTCH2
1164	3.257	2.07	1.84	1.12	219777_at	GIMAP6
1165	3.256	2.2	1.88	1.17	220240_s_at	TMCO3
1166	3.256	2.23	1.86	1.2	219480_at	SNAI1
1167	3.255	2.42	1.74	1.39	209676_at	TFPI
1168	3.255	2.13	1.95	1.1	220952_s_at	PLEKHA5
1169	3.255	2.29	1.83	1.25	37547_at	BBS9
1170	3.255	2.3	1.81	1.27	215617_at	LOC26010
1171	3.254	2.06	1.94	1.06	201412_at	LRP10
1172	3.253	2.59	1.77	1.46	206424_at	CYP26A1
1173	3.252	2.06	1.94	1.06	202464_s_at	PFKFB3
1174	3.251	2.05	1.94	1.06	202598_at	S100A13
1175	3.249	2.23	1.92	1.16	219479_at	KDELC1
1176	3.249	2.04	1.91	1.07	204417_at	GALC
1177	3.248	2.14	1.93	1.1	202340_x_at	NR4A1
1178	3.248	2.06	1.91	1.08	209006_s_at	C1orf63
1179	3.248	2.09	1.89	1.11	204232_at	FCER1G
1180	3.248	2.45	1.83	1.34	213201_s_at	TNNT1
1181	3.247	2.48	1.74	1.42	219764_at	FZD10
1182	3.235	2.15	1.87	1.15	218876_at	TPPP3
1183	3.234	2.1	1.93	1.09	206116_s_at	TPM1
1184	3.234	2.08	1.95	1.06	205426_s_at	HIP1
1185	3.233	2.12	1.85	1.15	204034_at	ETHE1
1186	3.231	2.12	1.84	1.15	214895_s_at	ADAM10
1187	3.23	2.21	1.91	1.16	203096_s_at	RAPGEF2
1188	3.228	2.19	1.91	1.15	213249_at	FBXL7
1189	3.226	2.17	1.93	1.12	211744_s_at	CD58
1190	3.226	2.13	1.95	1.1	216942_s_at	CD58
1191	3.224	2.4	1.84	1.31	203354_s_at	PSD3
1192	3.223	2.03	1.95	1.04	48030_i_at	C5orf4
1193	3.223	2.06	1.96	1.05	209467_s_at	MKNK1
1194	3.223	2.09	1.91	1.09	202949_s_at	FHL2
1195	3.219	2.16	1.82	1.19	204174_at	ALOX5AP
1196	3.219	2.05	1.97	1.04	212796_s_at	TBC1D2B
1197	3.219	2.23	1.81	1.24	219909_at	MMP28
1198	3.218	2.16	1.9	1.14	201579_at	FAT1
1199	3.217	2.05	1.94	1.05	201152_s_at	MBNL1
1200	3.217	2.07	1.94	1.07	209005_at	FBXL5
1201	3.216	2.11	1.91	1.11	209191_at	TUBB6
1202	3.216	2.04	1.99	1.03	206086_x_at	HFE
1203	3.215	2.15	1.89	1.14	201571_s_at	DCTD
1204	3.213	2.03	1.94	1.05	201301_s_at	ANXA4
1205	3.212	2.05	1.94	1.06	209734_at	NCKAP1L
1206	3.211	2.08	1.97	1.05	201029_s_at	CD99
1207	3.211	2.06	1.92	1.07	204479_at	OSTF1
1208	3.21	2.1	1.94	1.08	205277_at	PRDM2
1209	3.209	2.05	1.96	1.05	201096_s_at	ARF4
1210	3.207	2.05	1.94	1.06	208407_s_at	CTNND1
1211	3.206	2.1	1.91	1.1	205530_at	ETFDH
1212	3.205	2.05	1.61	1.27	216474_x_at	TPSAB1 /// TPSB2
1213	3.204	2.08	1.84	1.13	213326_at	VAMP1
1214	3.204	2.35	1.82	1.29	202434_s_at	CYP1B1
1215	3.203	2.36	1.82	1.3	216155_at
1216	3.203	2.08	1.93	1.08	204249_s_at	LMO2
1217	3.202	2.17	1.91	1.14	205081_at	CRIP1
1218	3.202	2.11	1.84	1.15	202974_at	MPP1
1219	3.202	2.13	1.92	1.11	217437_s_at	TACC1
1220	3.201	2.12	1.83	1.16	204472_at	GEM
1221	3.201	2.03	1.97	1.03	212352_s_at	TMED10
1222	3.2	2.16	1.66	1.3	204939_s_at	PLN
1223	3.2	2.15	1.92	1.12	204838_s_at	MLH3
1224	3.199	2.04	1.97	1.04	218065_s_at	TMEM9B
1225	3.198	2.1	1.76	1.19	213416_at	ITGA4
1226	3.198	2.07	1.97	1.05	220926_s_at	EDEM3
1227	3.197	2.09	1.97	1.06	200755_s_at	CALU
1228	3.196	2.11	1.94	1.09	201295_s_at	WSB1
1229	3.195	2.28	1.78	1.28	202350_s_at	MATN2
1230	3.194	2.15	1.91	1.13	204221_x_at	GLIPR1
1231	3.193	2.04	1.95	1.05	201648_at	JAK1
1232	3.193	2.2	1.95	1.13	221814_at	GPR124
1233	3.192	2.05	1.91	1.07	203132_at	RB1
1234	3.19	2.37	1.79	1.32	207388_s_at	PTGES
1235	3.19	2.07	1.91	1.08	205604_at	HOXD9
1236	3.187	2.12	1.94	1.09	219103_at	ASAP3
1237	3.185	2.09	1.91	1.1	209360_s_at	RUNX1
1238	3.185	2.56	1.84	1.39	221795_at	NTRK2
1239	3.184	2.36	1.92	1.23	221555_x_at	CDC14B
1240	3.183	2.13	1.94	1.1	211651_s_at	LAMB1
1241	3.182	2.27	1.9	1.19	207691_x_at	ENTPD1
1242	3.182	2.04	1.97	1.03	200797_s_at	MCL1
1243	3.182	2.06	1.83	1.13	219566_at	PLEKHF1
1244	3.182	2.1	1.89	1.11	205905_s_at	MICA /// MICB
1245	3.181	2.04	1.95	1.04	212538_at	DOCK9
1246	3.178	2.06	1.92	1.07	212392_s_at	LOC652526 /// PDE4DIP
1247	3.174	2.02	1.98	1.02	216438_s_at	TMSB4X /// TMSL3
1248	3.173	2.24	1.83	1.22	205578_at	ROR2
1249	3.173	2.05	1.95	1.05	218519_at	SLC35A5
1250	3.171	2.02	1.98	1.02	210648_x_at	SNX3
1251	3.171	2.08	1.94	1.07	221427_s_at	CCNL2
1252	3.169	2.07	1.98	1.05	201464_x_at	JUN
1253	3.168	2.06	1.99	1.04	217858_s_at	ARMCX3
1254	3.165	2.22	1.83	1.21	205518_s_at	CMAH
1255	3.163	2.2	1.88	1.17	219390_at	FKBP14
1256	3.162	2.06	1.96	1.05	219576_at	MAP7D3
1257	3.161	2.14	1.91	1.12	218880_at	FOSL2
1258	3.158	2.06	1.96	1.05	206245_s_at	IVNS1ABP
1259	3.157	2.11	1.86	1.13	213397_x_at	RNASE4
1260	3.155	2.07	1.92	1.08	220992_s_at	C1orf25
1261	3.153	2.11	1.84	1.14	218031_s_at	FOXN3
1262	3.153	2.15	1.94	1.11	210105_s_at	FYN
1263	3.152	2.01	1.99	1.01	212869_x_at	TPT1
1264	3.15	2.06	1.95	1.06	201315_x_at	IFITM2
1265	3.15	2.03	1.97	1.03	201176_s_at	ARCN1
1266	3.143	2.05	1.93	1.06	212907_at	SLC30A1
1267	3.142	2.1	1.95	1.08	215338_s_at	NKTR
1268	3.142	2.07	1.95	1.07	219972_s_at	C14orf135 /// LOC100130173
1269	3.14	2.11	1.94	1.09	213446_s_at	IQGAP1
1270	3.139	2.48	1.83	1.35	205911_at	PTH1R
1271	3.139	2.11	1.97	1.07	202815_s_at	HEXIM1
1272	3.139	2.07	1.95	1.06	202122_s_at	M6PRBP1
1273	3.139	2.07	1.92	1.08	201739_at	SGK1
1274	3.138	2.08	1.96	1.06	207079_s_at	MED6
1275	3.136	2.05	1.96	1.05	203156_at	AKAP11
1276	3.136	2.33	1.83	1.27	219059_s_at	LYVE1
1277	3.135	2.14	1.9	1.12	210609_s_at	TP53I3
1278	3.134	2.23	1.93	1.15	202627_s_at	SERPINE1
1279	3.134	2.06	1.97	1.05	212566_at	MAP4
1280	3.133	2.13	1.82	1.17	205304_s_at	KCNJ8
1281	3.133	2.07	1.95	1.06	200600_at	MSN
1282	3.132	2.11	1.84	1.15	222150_s_at	PION
1283	3.131	2.01	1.91	1.05	215633_x_at	LST1
1284	3.13	2.09	1.96	1.07	204190_at	USPL1
1285	3.13	2.49	1.75	1.43	220356_at	CORIN
1286	3.13	2.13	1.84	1.16	217967_s_at	FAM129A
1287	3.13	2.07	1.9	1.09	203473_at	SLCO2B1
1288	3.129	2.03	1.98	1.02	202252_at	RAB13
1289	3.128	2.18	1.74	1.26	219985_at	HS3ST3A1
1290	3.127	2.1	1.88	1.12	212905_at	CSTF2T
1291	3.127	2.4	1.64	1.46	203434_s_at	MME
1292	3.125	2.05	1.96	1.05	37943_at	ZFYVE26
1293	3.123	2.06	1.96	1.05	202443_x_at	NOTCH2
1294	3.122	2.42	1.86	1.3	203562_at	FEZ1
1295	3.121	2.34	1.78	1.31	33646_g_at	GM2A
1296	3.12	2.1	1.88	1.11	201272_at	AKR1B1
1297	3.12	2.04	1.96	1.04	215000_s_at	FEZ2
1298	3.119	2.13	1.94	1.1	212504_at	DIP2C
1299	3.117	2.06	1.91	1.08	219565_at	CYP20A1
1300	3.117	2.05	1.92	1.07	219455_at	C7orf63
1301	3.116	2.03	1.98	1.03	202333_s_at	UBE2B
1302	3.116	2.08	1.82	1.14	201367_s_at	ZFP36L2
1303	3.115	2.17	1.9	1.14	215284_at
1304	3.113	2.03	1.97	1.03	222230_s_at	ACTR10
1305	3.113	2.05	1.9	1.08	218379_at	RBM7
1306	3.113	2.04	1.94	1.05	201892_s_at	IMPDH2
1307	3.111	2.06	1.84	1.12	209546_s_at	APOL1
1308	3.106	2.25	1.79	1.26	209324_s_at	RGS16
1309	3.105	2.06	1.96	1.05	204020_at	PURA
1310	3.105	2.17	1.74	1.24	204438_at	MRC1 /// MRC1L1
1311	3.103	2.1	1.88	1.12	220735_s_at	SENP7
1312	3.102	2.22	1.92	1.15	216033_s_at	FYN
1313	3.102	2.3	1.84	1.25	211621_at	AR
1314	3.102	2.12	1.9	1.12	206773_at	LY6H
1315	3.102	2.03	1.96	1.04	209649_at	STAM2
1316	3.102	2.04	1.96	1.04	201238_s_at	CAPZA2
1317	3.1	2.03	1.92	1.06	221748_s_at	TNS1
1318	3.099	2.03	1.95	1.04	218109_s_at	MFSD1
1319	3.098	2.1	1.84	1.15	205846_at	PTPRB
1320	3.098	2.11	1.85	1.14	201743_at	CD14
1321	3.098	2.05	1.9	1.08	208249_s_at	TGDS
1322	3.097	2.08	1.95	1.07	209307_at	SWAP70
1323	3.097	2.35	1.8	1.3	220918_at	C21orf96
1324	3.096	2.48	1.8	1.38	212843_at	NCAM1
1325	3.095	2.08	1.87	1.11	213572_s_at	SERPINB1
1326	3.095	2.22	1.84	1.21	210657_s_at	SEPT4
1327	3.095	2.1	1.94	1.08	219073_s_at	OSBPL10
1328	3.095	2.08	1.87	1.11	209515_s_at	RAB27A
1329	3.093	2.07	1.93	1.07	202113_s_at	SNX2
1330	3.092	2.37	1.76	1.34	219686_at	STK32B
1331	3.089	2.13	1.94	1.1	222159_at
1332	3.085	2.09	1.94	1.08	203650_at	PROCR
1333	3.084	2.11	1.89	1.11	201850_at	CAPG
1334	3.084	2.03	1.99	1.02	212454_x_at	HNRPDL
1335	3.082	2.05	1.94	1.05	38964_r_at	WAS
1336	3.082	2.16	1.94	1.11	213970_at	RABL3
1337	3.078	2.2	1.73	1.27	211395_x_at	FCGR2C
1338	3.077	2.09	1.96	1.07	210987_x_at	TPM1
1339	3.077	2.18	1.85	1.18	219892_at	TM6SF1
1340	3.077	2.06	1.95	1.06	212181_s_at	NUDT4 /// NUDT4P1
1341	3.076	2.04	1.98	1.03	200989_at	HIF1A
1342	3.075	2.06	1.97	1.05	209002_s_at	CALCOCO1
1343	3.074	2.06	1.96	1.05	200743_s_at	TPP1
1344	3.073	2.05	1.94	1.05	207564_x_at	OGT
1345	3.072	2.2	1.92	1.15	201982_s_at	PAPPA
1346	3.072	2.42	1.89	1.28	219743_at	HEY2
1347	3.071	2.23	1.83	1.22	216218_s_at	PLCL2
1348	3.069	2.1	1.95	1.08	212572_at	STK38L
1349	3.067	2.05	1.96	1.05	210044_s_at	LYL1
1350	3.064	2.09	1.69	1.24	212671_s_at	HLA-DQA1 /// HLA-DQA2
1351	3.063	2.02	1.97	1.03	200888_s_at	RPL23
1352	3.063	2.07	1.91	1.08	210876_at	ANXA2P1
1353	3.063	2.11	1.84	1.15	208423_s_at	MSR1
1354	3.061	2.12	1.91	1.11	213848_at
1355	3.06	2.04	1.9	1.08	201369_s_at	ZFP36L2
1356	3.058	2.05	1.94	1.05	222129_at	FAM134A
1357	3.057	2.24	1.74	1.28	219908_at	DKK2
1358	3.057	2.06	1.95	1.06	210874_s_at	NAT6
1359	3.056	2.09	1.96	1.07	214436_at	FBXL2
1360	3.056	2.1	1.97	1.07	213483_at	PPWD1
1361	3.056	2.3	1.89	1.22	205279_s_at	GLRB
1362	3.055	2.01	1.67	1.2	205683_x_at	TPSAB1 /// TPSB2
1363	3.054	2.18	1.83	1.19	203571_s_at	C10orf116
1364	3.054	2.1	1.94	1.08	212558_at	SPRY1
1365	3.052	2.09	1.95	1.07	212223_at	IDS
1366	3.052	2.06	1.98	1.04	202432_at	PPP3CB
1367	3.051	2.06	1.98	1.04	218740_s_at	CDK5RAP3
1368	3.048	2.01	1.78	1.13	207238_s_at	PTPRC
1369	3.048	2.03	1.91	1.06	203471_s_at	PLEK
1370	3.047	2.18	1.76	1.24	205158_at	RNASE4
1371	3.043	2.09	1.96	1.07	210635_s_at	KLHL20
1372	3.042	2.19	1.97	1.11	202998_s_at	ENTPD4 /// LOXL2
1373	3.04	2.08	1.92	1.09	213931_at	ID2 /// ID2B
1374	3.039	2.1	1.83	1.15	202988_s_at	RGS1
1375	3.039	2.14	1.9	1.13	209437_s_at	SPON1
1376	3.036	2.08	1.97	1.06	212631_at	STX7
1377	3.036	2.1	1.92	1.1	201810_s_at	SH3BP5
1378	3.034	2.08	1.96	1.06	206662_at	GLRX
1379	3.031	2.05	1.95	1.05	205247_at	NOTCH4
1380	3.03	2.18	1.96	1.11	213035_at	ANKRD28
1381	3.03	2.05	1.97	1.04	207467_x_at	CAST
1382	3.03	2.25	1.71	1.32	209829_at	FAM65B
1383	3.028	2.35	1.95	1.21	219249_s_at	FKBP10
1384	3.027	2.14	1.91	1.12	213022_s_at	UTRN
1385	3.026	2.09	1.92	1.09	208869_s_at	GABARAPL1
1386	3.026	2.15	1.92	1.12	214111_at	OPCML
1387	3.025	2.07	1.94	1.07	52164_at	C11orf24
1388	3.024	2.35	1.72	1.37	206932_at	CH25H
1389	3.023	2.46	1.64	1.5	204712_at	WIF1
1390	3.023	2.04	1.97	1.04	212795_at	KIAA1033
1391	3.023	2.11	1.94	1.09	209543_s_at	CD34
1392	3.022	2.09	1.9	1.1	219183_s_at	CYTH4
1393	3.021	2.04	1.96	1.04	212698_s_at	SEPT10
1394	3.02	2.63	1.8	1.46	208443_x_at	SHOX2
1395	3.019	2.03	1.96	1.04	211800_s_at	USP4
1396	3.018	2.2	1.84	1.2	206115_at	EGR3
1397	3.015	2.11	1.97	1.08	219625_s_at	COL4A3BP
1398	3.014	2.06	1.75	1.18	212998_x_at	HLA-DQB1
1399	3.013	2.08	1.96	1.06	202864_s_at	SP100
1400	3.013	2.33	1.83	1.27	215306_at
1401	3.013	2.04	1.97	1.03	218134_s_at	RBM22
1402	3.012	2.14	1.93	1.11	203810_at	DNAJB4
1403	3.009	2.11	1.95	1.08	201294_s_at	WSB1
1404	3.009	2.09	1.94	1.07	212221_x_at	IDS
1405	3.009	2.49	1.81	1.38	205529_s_at	RUNX1T1
1406	3.007	2.41	1.76	1.37	222106_at	PRND
1407	3.006	2.13	1.89	1.13	203066_at	GALNAC4S-6ST
1408	3.006	2.03	1.98	1.03	217843_s_at	MED4
1409	3.005	2.05	1.97	1.04	215127_s_at	RBMS1
1410	3.004	2.17	1.99	1.09	215470_at	GTF2H2B
1411	3.001	2.46	1.88	1.31	219773_at	NOX4
1412	3.001	2.04	1.94	1.05	202114_at	SNX2
1413	3	2.31	1.72	1.34	205207_at	IL6
1414	2.999	2.05	1.98	1.04	209253_at	SORBS3
1415	2.998	2.07	1.95	1.06	214066_x_at	NPR2
1416	2.997	2.1	1.92	1.09	221897_at	TRIM52
1417	2.996	2.17	1.88	1.16	204255_s_at	VDR
1418	2.995	2.08	1.91	1.09	220419_s_at	USP25
1419	2.994	2.08	1.97	1.06	202378_s_at	LEPROT
1420	2.991	2.14	1.93	1.11	221060_s_at	TLR4
1421	2.99	2.25	1.83	1.23	213462_at	NPAS2
1422	2.99	2.05	1.97	1.04	203197_s_at	C1orf123
1423	2.989	2.08	1.93	1.08	213560_at	GADD45B
1424	2.986	2.19	1.85	1.18	213908_at	LOC652637 /// WHDC1L1
1425	2.985	2.09	1.91	1.09	207495_at	RAB28
1426	2.984	2.32	1.76	1.32	203649_s_at	PLA2G2A
1427	2.984	1.99	1.87	1.06	214574_x_at	LST1
1428	2.983	2.08	1.9	1.09	212196_at	IL6ST
1429	2.981	2.13	1.84	1.16	202643_s_at	TNFAIP3
1430	2.98	2.07	1.93	1.07	208949_s_at	LGALS3
1431	2.978	2.11	1.92	1.1	221127_s_at	RIG
1432	2.978	2.15	1.92	1.12	202619_s_at	PLOD2
1433	2.976	2.27	1.96	1.16	203355_s_at	PSD3
1434	2.974	2.05	1.96	1.05	217853_at	TNS3
1435	2.973	2.08	1.87	1.11	202748_at	GBP2
1436	2.973	2.17	1.9	1.14	203811_s_at	DNAJB4
1437	2.972	2.06	1.96	1.05	210986_s_at	TPM1
1438	2.968	2.14	1.97	1.09	203409_at	DDB2
1439	2.967	2.03	1.96	1.04	207643_s_at	TNFRSF1A
1440	2.965	2.06	1.98	1.04	218721_s_at	C1orf27
1441	2.964	2.15	1.93	1.11	218029_at	FAM65A
1442	2.963	2.17	1.87	1.16	221658_s_at	IL21R
1443	2.96	2.11	1.94	1.09	210139_s_at	PMP22
1444	2.96	2.08	1.97	1.05	221752_at	SSH1
1445	2.957	2.27	1.78	1.27	209905_at	HOXA9
1446	2.957	2.08	1.87	1.12	218437_s_at	LZTFL1
1447	2.957	2.03	1.98	1.03	212854_x_at	NBPF10
1448	2.957	2.12	1.86	1.14	204550_x_at	GSTM1
1449	2.956	2.09	1.93	1.08	204517_at	PPIC
1450	2.955	2.22	1.94	1.14	202196_s_at	DKK3
1451	2.955	2.05	1.9	1.08	221747_at	TNS1
1452	2.954	2.2	1.85	1.19	212736_at	C16orf45
1453	2.954	2.18	1.81	1.2	209627_s_at	OSBPL3
1454	2.954	2.24	1.93	1.16	209098_s_at	JAG1
1455	2.954	2.29	1.85	1.24	202410_x_at	IGF2 /// INS-IGF2
1456	2.954	2.26	1.77	1.28	204749_at	NAP1L3
1457	2.953	2.08	1.97	1.06	214880_x_at	CALD1
1458	2.952	2.3	1.87	1.23	215305_at	PDGFRA
1459	2.952	2.11	1.84	1.15	219243_at	GIMAP4
1460	2.951	2.08	2	1.04	211980_at	COL4A1
1461	2.951	2.28	1.94	1.18	201654_s_at	HSPG2
1462	2.95	2.34	1.93	1.22	219729_at	PRRX2
1463	2.95	2.04	1.96	1.04	201336_at	VAMP3
1464	2.945	2.08	1.94	1.07	203552_at	MAP4K5
1465	2.943	2.21	1.73	1.28	215059_at
1466	2.942	2.07	1.92	1.08	204332_s_at	AGA
1467	2.94	2.06	1.96	1.05	203748_x_at	RBMS1
1468	2.937	2.05	1.97	1.04	202006_at	PTPN12
1469	2.935	2.13	1.94	1.1	213551_x_at	PCGF2
1470	2.935	2.1	1.96	1.07	208089_s_at	TDRD3
1471	2.935	2.48	1.75	1.41	210261_at	KCNK2
1472	2.935	2.06	1.96	1.05	201312_s_at	SH3BGRL
1473	2.934	2.28	1.74	1.31	219093_at	PID1
1474	2.934	2.17	1.94	1.12	58780_s_at	FLJ10357
1475	2.931	2.13	1.89	1.13	214829_at	AASS
1476	2.929	2.05	1.97	1.04	215749_s_at	GORASP1
1477	2.928	2.1	1.88	1.12	205249_at	EGR2
1478	2.927	2.05	1.94	1.05	211458_s_at	GABARAPL1 /// GABARAPL3
1479	2.926	2.04	1.87	1.09	208130_s_at	TBXAS1
1480	2.926	2.06	1.95	1.06	207266_x_at	RBMS1
1481	2.925	2.08	1.83	1.14	204821_at	BTN3A3
1482	2.924	2.05	1.98	1.03	210968_s_at	RTN4
1483	2.921	2.03	1.98	1.03	212663_at	FKBP15
1484	2.92	2.26	1.87	1.21	218651_s_at	LARP6
1485	2.919	2.21	1.91	1.15	201802_at	SLC29A1
1486	2.919	2.05	1.95	1.05	201924_at	AFF1
1487	2.918	2.03	1.96	1.03	209780_at	PHTF2
1488	2.916	2.06	1.94	1.06	203507_at	CD68 /// EIF4A1
1489	2.916	2.06	1.88	1.1	210734_x_at	MAX
1490	2.915	2.14	1.93	1.11	214720_x_at	SEPT10
1491	2.914	2.14	1.9	1.12	201971_s_at	ATP6V1A
1492	2.907	2.05	1.97	1.04	206739_at	HOXC5
1493	2.907	2.32	1.8	1.29	210992_x_at	FCGR2C
1494	2.906	2.24	1.73	1.3	219759_at	ERAP2
1495	2.906	2.09	1.94	1.08	209084_s_at	RAB28
1496	2.905	2.44	1.8	1.36	205528_s_at	RUNX1T1
1497	2.903	2.11	1.91	1.11	213381_at	C10orf72
1498	2.901	2.1	1.97	1.07	215936_s_at	KIAA1033
1499	2.9	2.05	1.96	1.05	219205_at	SRR
1500	2.9	2.06	1.96	1.05	209297_at	ITSN1
1501	2.898	2.12	1.94	1.09	214239_x_at	PCGF2
1502	2.898	2.06	1.86	1.11	45288_at	ABHD6 /// LOC643635
1503	2.897	2.25	1.86	1.21	206027_at	S100A3
1504	2.897	1.99	1.93	1.03	221246_x_at	TNS1
1505	2.897	2.05	1.95	1.05	214132_at	ATP5C1
1506	2.896	2.31	1.79	1.29	210571_s_at	CMAH
1507	2.896	2.02	1.98	1.02	216042_at	TNFRSF25
1508	2.893	2.03	1.96	1.04	218157_x_at	CDC42SE1
1509	2.891	2.04	1.96	1.04	207196_s_at	TNIP1
1510	2.891	2.17	1.9	1.14	209301_at	CA2
1511	2.889	2.17	1.97	1.1	213156_at
1512	2.889	2.04	1.94	1.05	222142_at	CYLD
1513	2.885	2.26	1.91	1.18	211343_s_at	COL13A1
1514	2.885	2.33	1.81	1.29	219469_at	DYNC2H1
1515	2.879	2.04	1.97	1.04	213883_s_at	TM2D1
1516	2.878	2.08	1.95	1.07	209868_s_at	RBMS1
1517	2.876	2.08	1.94	1.07	201034_at	ADD3
1518	2.876	2.15	1.93	1.11	207492_at	NGLY1
1519	2.873	2.1	1.95	1.08	34408_at	RTN2
1520	2.87	2.06	1.98	1.04	220924_s_at	SLC38A2
1521	2.87	2.11	1.93	1.09	209920_at	BMPR2
1522	2.869	2.18	1.92	1.14	219122_s_at	THG1L
1523	2.869	2.2	1.92	1.14	201801_s_at	SLC29A1
1524	2.869	2.06	1.97	1.05	202213_s_at	CUL4B
1525	2.867	2.06	1.97	1.05	56197_at	PLSCR3
1526	2.867	2.05	1.96	1.05	214658_at	TMED7
1527	2.866	2.02	1.95	1.03	200823_x_at	LOC100131713 /// RPL29 /// RPL29P4
1528	2.865	2.04	1.88	1.09	208296_x_at	TNFAIP8
1529	2.863	2.17	1.84	1.18	206191_at	ENTPD3
1530	2.863	2.23	1.88	1.18	213910_at	IGFBP7
1531	2.86	2.09	1.8	1.16	209949_at	NCF2
1532	2.86	2.03	1.99	1.02	202462_s_at	DDX46
1533	2.859	2.09	1.89	1.1	204440_at	CD83
1534	2.858	2.05	1.95	1.05	201845_s_at	RYBP
1535	2.857	2.1	1.96	1.07	216268_s_at	JAG1
1536	2.856	2.2	1.84	1.19	209737_at	MAGI2
1537	2.855	2.01	1.97	1.03	213969_x_at	RPL29 /// RPL29P4
1538	2.854	2.06	1.96	1.05	214716_at	BMP2K
1539	2.854	2.06	1.94	1.06	221290_s_at	MUM1
1540	2.853	2.22	1.9	1.17	206858_s_at	HOXC4 /// HOXC6
1541	2.853	2.05	1.96	1.05	201653_at	CNIH
1542	2.853	2.06	1.92	1.07	218204_s_at	FYCO1
1543	2.852	2.07	1.95	1.06	213073_at	ZFYVE26
1544	2.852	2.18	1.88	1.16	205522_at	HOXD4
1545	2.849	2.09	1.96	1.07	37028_at	PPP1R15A
1546	2.846	2.15	1.77	1.21	206271_at	TLR3
1547	2.845	2.05	1.64	1.25	209795_at	CD69
1548	2.845	2.27	1.9	1.19	209474_s_at	ENTPD1
1549	2.845	2.03	1.88	1.08	212230_at	PPAP2B
1550	2.843	2.09	1.93	1.08	203233_at	IL4R
1551	2.843	2.35	1.88	1.25	206243_at	TIMP4
1552	2.839	2.06	1.98	1.04	203043_at	ZBED1
1553	2.838	2.14	1.87	1.15	204863_s_at	IL6ST
1554	2.835	2.07	1.96	1.05	213593_s_at	TRA2A
1555	2.835	2.51	1.88	1.34	219825_at	CYP26B1
1556	2.834	2.08	1.93	1.08	219550_at	ROBO3
1557	2.83	2.07	1.91	1.09	218927_s_at	CHST12
1558	2.83	2.04	1.93	1.06	218077_s_at	ZDHHC3
1559	2.83	2.24	1.82	1.23	215867_x_at	CA12
1560	2.83	2.13	1.86	1.14	211887_x_at	MSR1
1561	2.828	2.05	1.93	1.06	204227_s_at	TK2
1562	2.826	2.47	1.71	1.45	204607_at	HMGCS2
1563	2.825	2.06	1.82	1.14	203508_at	TNFRSF1B
1564	2.824	2.05	1.96	1.05	213077_at	YTHDC2
1565	2.82	2.22	1.82	1.22	214164_x_at	CA12
1566	2.819	2.05	1.91	1.07	203332_s_at	INPP5D
1567	2.816	2.09	1.93	1.08	213158_at
1568	2.815	2.15	1.9	1.14	203300_x_at	AP1S2
1569	2.815	2.16	1.9	1.14	205425_at	HIP1
1570	2.814	2.22	1.84	1.21	220399_at	NCRNA00115
1571	2.814	2.41	1.93	1.25	204845_s_at	ENPEP
1572	2.813	2.16	1.87	1.16	214786_at	MAP3K1
1573	2.813	2.16	1.95	1.11	211965_at	ZFP36L1
1574	2.808	2.04	1.97	1.04	201542_at	SAR1A
1575	2.807	2.03	1.97	1.03	213545_x_at	SNX3
1576	2.807	2.36	1.9	1.24	212850_s_at	LRP4
1577	2.806	2.55	1.79	1.42	218002_s_at	CXCL14
1578	2.806	2.03	1.96	1.03	212530_at	NEK7
1579	2.804	2.09	1.96	1.07	214718_at	GATAD1
1580	2.804	2.05	1.98	1.03	218041_x_at	SLC38A2
1581	2.803	2.03	1.96	1.03	201146_at	NFE2L2
1582	2.803	2.09	1.96	1.07	217975_at	WBP5
1583	2.8	2.04	1.96	1.04	200791_s_at	IQGAP1
1584	2.8	2.06	1.95	1.06	216689_x_at	ARHGAP1
1585	2.799	2.26	1.85	1.22	207327_at	EYA4
1586	2.798	2.05	1.95	1.05	220547_s_at	FAM35A
1587	2.798	2.13	1.94	1.1	206028_s_at	MERTK
1588	2.798	2.04	1.97	1.04	209379_s_at	KIAA1128
1589	2.793	2.16	1.82	1.19	214329_x_at	TNFSF10
1590	2.793	2.11	1.88	1.12	205640_at	ALDH3B1
1591	2.792	2.19	1.77	1.24	214012_at	ERAP1
1592	2.791	2.06	1.94	1.06	200947_s_at	GLUD1
1593	2.788	2.11	1.89	1.11	220751_s_at	C5orf4
1594	2.788	2.09	1.92	1.09	202759_s_at	AKAP2 /// PALM2 /// PALM2-AKAP2
1595	2.787	2.37	1.91	1.24	207692_s_at	ACAN
1596	2.786	2.13	1.86	1.14	219308_s_at	AK5
1597	2.786	2.17	1.96	1.11	203035_s_at	PIAS3
1598	2.786	2.09	1.9	1.1	213261_at	LBA1
1599	2.786	2.07	1.96	1.06	209824_s_at	ARNTL
1600	2.786	2.14	1.95	1.1	210407_at	PPM1A
1601	2.784	2.05	1.97	1.04	202162_s_at	CNOT8
1602	2.783	2.04	1.97	1.04	201944_at	HEXB
1603	2.782	2.14	1.87	1.14	43427_at	ACACB
1604	2.781	2.14	1.96	1.09	213252_at	SH3PXD2A
1605	2.78	2.12	1.89	1.12	218136_s_at	SLC25A37
1606	2.78	2.05	1.98	1.04	201234_at	ILK
1607	2.778	2.03	1.96	1.03	201567_s_at	GOLGA4
1608	2.778	2.03	1.99	1.02	213612_x_at
1609	2.776	2.28	1.87	1.22	205802_at	TRPC1
1610	2.775	2.02	1.96	1.03	209584_x_at	APOBEC3C
1611	2.772	2.49	1.92	1.3	203548_s_at	LPL
1612	2.771	2.06	1.98	1.05	201162_at	IGFBP7
1613	2.769	2.08	1.91	1.09	201413_at	HSD17B4
1614	2.769	2.09	1.83	1.14	215813_s_at	PTGS1
1615	2.769	2.09	1.92	1.09	217497_at	TYMP
1616	2.768	2.04	1.99	1.03	206966_s_at	KLF12
1617	2.764	2.1	1.9	1.1	210644_s_at	LAIR1
1618	2.763	2.09	1.96	1.06	201862_s_at	LRRFIP1
1619	2.763	2.11	1.91	1.1	208442_s_at	ATM
1620	2.763	2.03	1.98	1.03	215548_s_at	SCFD1
1621	2.763	2.03	1.95	1.04	201153_s_at	MBNL1
1622	2.761	2.2	1.91	1.15	212845_at	SAMD4A
1623	2.761	2.05	1.94	1.06	201299_s_at	MOBKL1B
1624	2.761	2.01	1.98	1.01	208645_s_at	RPS14
1625	2.758	2.3	1.86	1.23	209406_at	BAG2
1626	2.756	2.09	1.99	1.05	217813_s_at	SPIN1
1627	2.754	2.14	1.83	1.17	49452_at	ACACB
1628	2.754	2.11	1.98	1.07	212902_at	SEC24A
1629	2.753	2.16	1.85	1.17	214691_x_at	FAM63B
1630	2.752	2.13	2	1.07	211981_at	COL4A1
1631	2.751	2.13	1.83	1.17	204829_s_at	FOLR2
1632	2.751	2.08	1.96	1.06	201466_s_at	JUN
1633	2.75	2.19	1.92	1.14	216081_at	LAMA4
1634	2.749	2.07	1.98	1.04	203253_s_at	HISPPD1
1635	2.748	2.06	1.96	1.05	211626_x_at	ERG
1636	2.747	2.04	1.98	1.03	221699_s_at	DDX50
1637	2.746	2.36	1.78	1.32	206599_at	LOC100133772 /// SLC16A5
1638	2.745	2.1	1.88	1.12	215561_s_at	IL1R1
1639	2.744	2.13	1.95	1.1	214688_at	TLE4
1640	2.743	2.06	1.97	1.05	204093_at	CCNH
1641	2.743	2.05	1.88	1.09	203416_at	CD53
1642	2.743	2.1	1.95	1.08	31637_s_at	NR1D1 /// THRA
1643	2.742	2.14	1.93	1.11	203894_at	TUBG2
1644	2.742	2.08	1.95	1.07	220746_s_at	UIMC1
1645	2.741	2.03	1.96	1.04	203774_at	MTR
1646	2.741	2.01	1.85	1.09	219343_at	CDC37L1
1647	2.74	2.06	1.97	1.05	202265_at	BMI1
1648	2.74	2.22	1.91	1.16	213238_at	ATP10D
1649	2.738	2.07	1.89	1.1	214030_at	CRYBG3
1650	2.738	2.12	1.89	1.13	219441_s_at	LRRK1
1651	2.737	2.32	2	1.16	213075_at	OLFML2A
1652	2.737	2.27	1.91	1.19	215575_at	PDE4DIP
1653	2.737	2.04	1.95	1.05	209818_s_at	HABP4
1654	2.737	2.04	1.95	1.05	202258_s_at	N4BP2L2
1655	2.737	2.03	1.95	1.04	211178_s_at	PSTPIP1
1656	2.736	2.03	1.97	1.03	213207_s_at	GOSR2
1657	2.735	2.05	1.99	1.03	217820_s_at	ENAH
1658	2.734	2.05	1.95	1.05	36553_at	ASMTL
1659	2.733	2.1	1.89	1.11	203708_at	PDE4B
1660	2.732	2.17	1.92	1.13	211153_s_at	TNFSF11
1661	2.732	2.05	1.95	1.05	216873_s_at	ATP8B2
1662	2.73	2.06	2	1.03	201669_s_at	MARCKS
1663	2.729	2.08	1.95	1.06	213278_at	MTMR9
1664	2.729	2.04	1.85	1.11	204803_s_at	RRAD
1665	2.727	2.04	1.97	1.04	202080_s_at	TRAK1
1666	2.725	2.05	1.94	1.06	215346_at	CD40
1667	2.725	2.06	1.94	1.06	212121_at	TCTN3
1668	2.724	2.06	1.94	1.06	209665_at	CYB561D2
1669	2.724	2.12	1.92	1.1	221920_s_at	SLC25A37
1670	2.723	2.12	1.92	1.1	218819_at	INTS6
1671	2.723	2.03	1.97	1.03	217927_at	SPCS1
1672	2.723	2.01	1.99	1.01	211943_x_at	TPT1
1673	2.722	2.1	1.97	1.07	208055_s_at	HERC4
1674	2.719	2.19	1.77	1.24	201235_s_at	BTG2
1675	2.718	2.14	1.86	1.15	218084_x_at	FXYD5
1676	2.717	2.1	1.97	1.07	201977_s_at	KIAA0141
1677	2.716	2.04	1.97	1.04	220042_x_at	HIVEP3
1678	2.715	2.06	1.88	1.1	203323_at	CAV2
1679	2.714	2.09	1.93	1.08	205383_s_at	ZBTB20
1680	2.712	2.03	1.99	1.02	201103_x_at
1681	2.712	2.06	1.94	1.06	221778_at	JHDM1D
1682	2.712	2.08	1.94	1.07	211703_s_at	TM2D1
1683	2.711	2.04	1.95	1.05	213649_at	SFRS7
1684	2.71	2.05	1.97	1.04	200816_s_at	PAFAH1B1
1685	2.71	2.05	1.97	1.04	200855_at	C20orf191 /// LOC100133918 /// NCOR1
1686	2.706	2.07	1.95	1.06	48031_r_at	C5orf4
1687	2.706	2.08	1.87	1.12	200917_s_at	SRPR
1688	2.704	2.16	1.82	1.19	202687_s_at	TNFSF10
1689	2.702	2.15	1.85	1.16	206471_s_at	PLXNC1
1690	2.701	2.15	1.82	1.18	217504_at	ABCA6
1691	2.699	2.25	1.83	1.23	205920_at	SLC6A6
1692	2.697	2.25	1.89	1.19	220037_s_at	LYVE1
1693	2.697	2.03	1.97	1.03	217211_at
1694	2.697	2.09	1.93	1.08	222239_s_at	INTS6
1695	2.696	2.05	1.91	1.07	221208_s_at	C11orf61
1696	2.696	2.12	1.93	1.1	209294_x_at	TNFRSF10B
1697	2.692	2.13	1.92	1.1	212792_at	DPY19L1
1698	2.691	2.33	1.89	1.23	222348_at	MAST4
1699	2.691	2.07	1.94	1.07	202561_at	TNKS
1700	2.69	2.11	1.98	1.06	201904_s_at	CTDSPL
1701	-6.822	1.82	2.19	0.83	203744_at	HMGB3
1702	-6.58	1.93	2.06	0.94	200608_s_at	RAD21
1703	-6.532	1.85	2.22	0.83	219000_s_at	DSCC1
1704	-6.24	1.87	2.14	0.87	211576_s_at	SLC19A1
1705	-6.128	1.63	2.53	0.64	209631_s_at	GPR37
1706	-6.067	1.93	2.08	0.93	209899_s_at	PUF60
1707	-6.031	1.95	2.09	0.93	209518_at	SMARCD1
1708	-5.996	1.89	2.14	0.88	212556_at	SCRIB
1709	-5.981	1.86	2.1	0.89	218695_at	EXOSC4
1710	-5.937	1.9	2.07	0.92	218538_s_at	MRS2
1711	-5.921	1.88	2.09	0.9	58696_at	EXOSC4
1712	-5.92	1.95	2.1	0.93	203046_s_at	TIMELESS
1713	-5.914	1.93	2.08	0.93	215758_x_at	ZNF93
1714	-5.901	1.8	2.25	0.8	218829_s_at	CHD7
1715	-5.899	1.96	2.04	0.96	200639_s_at	YWHAZ
1716	-5.765	1.54	3.14	0.49	203540_at	GFAP
1717	-5.755	1.95	2.05	0.95	202264_s_at	TOMM40
1718	-5.73	1.94	2.06	0.94	203664_s_at	POLR2D
1719	-5.715	1.92	2.07	0.92	209523_at	TAF2
1720	-5.693	1.91	2.11	0.9	202326_at	EHMT2
1721	-5.628	1.91	2.07	0.92	218059_at	ZNF706
1722	-5.609	1.88	2.13	0.88	220602_s_at	FLJ22795
1723	-5.587	1.92	2.07	0.92	218762_at	ZNF574
1724	-5.582	1.82	2.19	0.83	213310_at	EIF2C2
1725	-5.528	1.91	2.08	0.92	200875_s_at	NOP56
1726	-5.512	1.86	2.13	0.87	203785_s_at	DDX28
1727	-5.505	1.95	2.05	0.95	219043_s_at	LOC285359 /// PDCL3
1728	-5.492	1.84	2.19	0.84	221520_s_at	CDCA8
1729	-5.476	1.86	2.16	0.86	206074_s_at	HMGA1
1730	-5.474	1.93	2.12	0.91	204767_s_at	FEN1
1731	-5.457	1.96	2.03	0.96	218233_s_at	PRICKLE4 /// TOMM6
1732	-5.446	1.96	2.04	0.96	202469_s_at	CPSF6
1733	-5.425	1.78	2.3	0.77	214061_at	WDR67
1734	-5.418	1.88	2.13	0.88	200607_s_at	RAD21
1735	-5.41	1.95	2.07	0.94	201255_x_at	BAT3
1736	-5.403	1.95	2.04	0.95	218132_s_at	TSEN34
1737	-5.384	1.89	2.1	0.9	203119_at	CCDC86
1738	-5.379	1.95	2.07	0.94	213318_s_at	BAT3
1739	-5.359	1.94	2.08	0.94	217782_s_at	GPS1
1740	-5.284	1.94	2.07	0.94	209219_at	RDBP
1741	-5.277	1.86	2.12	0.88	219470_x_at	CCNJ
1742	-5.253	1.56	2.31	0.68	209395_at	CHI3L1
1743	-5.22	1.77	2.22	0.8	201195_s_at	SLC7A5
1744	-5.203	1.89	2.08	0.91	40255_at	DDX28
1745	-5.199	1.72	2.41	0.71	219407_s_at	LAMC3
1746	-5.194	1.92	2.05	0.94	201271_s_at	RALY
1747	-5.188	1.97	2.05	0.96	200640_at	YWHAZ
1748	-5.166	1.93	2.08	0.93	207856_s_at	FLJ41352 /// SMPD4
1749	-5.164	1.91	2.1	0.91	218049_s_at	MRPL13
1750	-5.164	1.88	2.15	0.87	201246_s_at	OTUB1
1751	-5.154	1.94	2.08	0.93	218735_s_at	ZNF544
1752	-5.137	1.91	2.13	0.9	218662_s_at	NCAPG
1753	-5.136	1.9	2.06	0.93	218385_at	MRPS18A
1754	-5.136	1.93	2.07	0.93	214039_s_at	LAPTM4B
1755	-5.119	1.91	2.11	0.91	203064_s_at	FOXK2
1756	-5.111	1.93	2.05	0.94	202495_at	TBCC
1757	-5.111	1.91	2.07	0.92	208051_s_at	PAIP1
1758	-5.109	1.97	2.05	0.96	201390_s_at	CSNK2B /// LY6G5B
1759	-5.109	1.61	2.67	0.6	214023_x_at	TUBB2B
1760	-5.107	1.95	2.05	0.95	210981_s_at	GRK6
1761	-5.102	1.91	2.07	0.92	209482_at	POP7
1762	-5.083	1.95	2.06	0.95	210208_x_at	BAT3
1763	-5.082	1.91	2.13	0.9	203554_x_at	PTTG1
1764	-5.074	1.86	2.05	0.91	204998_s_at	ATF5
1765	-5.065	1.94	2.05	0.94	201459_at	RUVBL2
1766	-5.059	1.94	2.03	0.96	200028_s_at	STARD7
1767	-5.054	1.9	2.06	0.92	218592_s_at	CECR5
1768	-5.029	1.89	2.14	0.88	206102_at	GINS1
1769	-5.025	1.82	2.15	0.84	212719_at	PHLPP
1770	-5.009	1.85	2.14	0.86	38710_at	OTUB1
1771	-5.008	1.91	2.09	0.91	219071_x_at	C8orf30A
1772	-5	1.92	2.09	0.92	208795_s_at	MCM7
1773	-4.997	1.89	2.07	0.92	208794_s_at	SMARCA4
1774	-4.993	1.38	2.46	0.56	204304_s_at	PROM1
1775	-4.991	1.89	2.09	0.91	214728_x_at	SMARCA4
1776	-4.984	1.91	2.14	0.89	213007_at	FANCI
1777	-4.971	1.91	2.07	0.92	209064_x_at	PAIP1
1778	-4.95	1.63	2.27	0.72	209396_s_at	CHI3L1
1779	-4.939	1.68	2.32	0.72	206683_at	ZNF165
1780	-4.92	1.93	2.08	0.93	219862_s_at	NARF
1781	-4.913	1.93	2.13	0.91	202954_at	UBE2C
1782	-4.912	1.95	2.1	0.93	216026_s_at	POLE
1783	-4.911	1.94	2.08	0.93	209510_at	RNF139
1784	-4.888	1.84	2.14	0.86	219976_at	HOOK1
1785	-4.886	1.84	2.22	0.83	209642_at	BUB1
1786	-4.883	1.87	2.1	0.89	212864_at	CDS2
1787	-4.879	1.86	2.15	0.87	204826_at	CCNF
1788	-4.87	1.95	2.05	0.95	206445_s_at	PRMT1
1789	-4.848	1.84	2.16	0.85	208119_s_at	ZNF93
1790	-4.846	1.89	2.09	0.91	212862_at	CDS2
1791	-4.845	1.92	2.08	0.92	209567_at	RRS1
1792	-4.832	1.89	2.13	0.89	207338_s_at	ZNF200
1793	-4.832	1.9	2.1	0.9	204278_s_at	EBAG9
1794	-4.83	1.95	2.06	0.95	208686_s_at	BRD2
1795	-4.812	1.82	2.27	0.8	212023_s_at	MKI67
1796	-4.808	1.87	2.1	0.89	217499_x_at	OR7E37P
1797	-4.803	1.77	2.21	0.8	204510_at	CDC7
1798	-4.776	1.93	2.1	0.92	219299_at	TRMT12
1799	-4.775	1.93	2.06	0.94	212072_s_at	CSNK2A1
1800	-4.772	1.85	2.14	0.87	220147_s_at	FAM60A
1801	-4.77	1.9	2.11	0.9	203239_s_at	CNOT3
1802	-4.754	1.9	2.07	0.92	218032_at	SNN
1803	-4.754	1.82	2.15	0.85	219494_at	RAD54B
1804	-4.749	1.81	2.15	0.84	215714_s_at	SMARCA4
1805	-4.745	1.78	2.29	0.78	202580_x_at	FOXM1
1806	-4.733	1.81	2.15	0.84	219028_at	HIPK2
1807	-4.732	1.9	2.05	0.93	200051_at	SART1
1808	-4.729	1.87	2.07	0.9	221693_s_at	MRPS18A
1809	-4.726	1.89	2.18	0.87	204768_s_at	FEN1
1810	-4.725	1.93	2.05	0.94	218061_at	MEA1
1811	-4.717	1.88	2.13	0.88	209680_s_at	KIFC1
1812	-4.708	1.96	2.05	0.95	212114_at	LOC552889
1813	-4.701	1.92	2.07	0.93	217912_at	DUS1L
1814	-4.696	1.77	2.32	0.76	221258_s_at	KIF18A
1815	-4.695	1.86	2.19	0.85	221521_s_at	GINS2
1816	-4.69	1.85	2.17	0.85	212563_at	BOP1
1817	-4.675	1.94	2.07	0.94	205436_s_at	H2AFX
1818	-4.669	1.93	2.09	0.93	201025_at	EIF5B
1819	-4.654	1.93	2.07	0.94	201509_at	IDH3B
1820	-4.652	1.89	2.15	0.88	212141_at	MCM4
1821	-4.637	1.98	2.03	0.98	208809_s_at	C6orf62
1822	-4.633	1.92	2.07	0.93	206900_x_at	ZNF253
1823	-4.629	1.92	2.07	0.93	218897_at	TMEM177
1824	-4.622	1.95	2.03	0.96	217950_at	NOSIP
1825	-4.621	1.94	2.06	0.94	212152_x_at	ARID1A
1826	-4.61	1.87	2.18	0.86	220789_s_at	TBRG4
1827	-4.596	1.94	2.08	0.93	221629_x_at	C8orf30A
1828	-4.589	1.94	2.07	0.94	215690_x_at	GPAA1
1829	-4.589	1.88	2.15	0.87	222155_s_at	GPR172A
1830	-4.588	1.82	2.27	0.8	218782_s_at	ATAD2
1831	-4.584	1.78	2.2	0.81	202870_s_at	CDC20
1832	-4.582	1.83	2.16	0.85	213610_s_at	KLHL23
1833	-4.58	1.92	2.05	0.94	201678_s_at	C3orf37
1834	-4.577	1.92	2.13	0.9	203362_s_at	MAD2L1
1835	-4.56	1.76	2.14	0.82	220161_s_at	EPB41L4B
1836	-4.557	1.94	2.03	0.96	203663_s_at	COX5A
1837	-4.557	1.88	2.18	0.86	210052_s_at	TPX2
1838	-4.551	1.92	2.08	0.92	208029_s_at	LAPTM4B
1839	-4.55	1.98	2.02	0.98	217398_x_at	GAPDH
1840	-4.549	1.79	2.3	0.78	209464_at	AURKB
1841	-4.546	1.93	2.07	0.93	218836_at	RPP21 /// TRIM39R
1842	-4.543	1.88	2.13	0.88	209218_at	SQLE
1843	-4.542	1.95	2.04	0.95	212017_at	FAM168B
1844	-4.54	1.89	2.12	0.89	221836_s_at	TRAPPC9
1845	-4.522	1.85	2.12	0.88	208793_x_at	SMARCA4
1846	-4.518	1.93	2.05	0.94	220966_x_at	ARPC5L
1847	-4.506	1.85	2.16	0.86	204695_at	CDC25A
1848	-4.506	1.84	2.24	0.82	204033_at	TRIP13
1849	-4.497	1.93	2.09	0.92	204547_at	RAB40B
1850	-4.483	1.89	2.12	0.89	202705_at	CCNB2
1851	-4.477	1.87	2.21	0.85	204126_s_at	CDC45L
1852	-4.472	1.85	2.15	0.86	218726_at	HJURP
1853	-4.465	1.87	2.15	0.87	218275_at	SLC25A10
1854	-4.461	1.86	2.06	0.9	218504_at	FAHD2A
1855	-4.46	1.95	2.09	0.94	222077_s_at	RACGAP1
1856	-4.46	1.95	2.04	0.96	211025_x_at	COX5B
1857	-4.457	1.88	2.21	0.85	218663_at	NCAPG
1858	-4.451	1.96	2.06	0.96	213535_s_at	UBE2I
1859	-4.449	1.9	2.06	0.92	218399_s_at	CDCA4
1860	-4.444	1.92	2.09	0.92	218151_x_at	GPR172A
1861	-4.429	1.93	2.07	0.94	218027_at	MRPL15
1862	-4.421	1.89	2.14	0.88	200783_s_at	STMN1
1863	-4.419	1.93	2.06	0.94	200903_s_at	AHCY
1864	-4.409	1.96	2.05	0.96	201027_s_at	EIF5B
1865	-4.408	1.85	2.23	0.83	222037_at	MCM4
1866	-4.407	1.96	2.07	0.95	201202_at	PCNA
1867	-4.404	1.92	2.07	0.93	206789_s_at	POU2F1
1868	-4.403	1.86	2.09	0.89	202925_s_at	PLAGL2
1869	-4.398	1.89	2.08	0.91	219253_at	TMEM185B
1870	-4.398	1.98	2.03	0.97	208619_at	DDB1
1871	-4.391	1.87	2.08	0.9	91684_g_at	EXOSC4
1872	-4.39	1.98	2.02	0.98	212581_x_at	GAPDH
1873	-4.389	1.9	2.06	0.92	217925_s_at	C6orf106
1874	-4.377	1.87	2.17	0.86	201710_at	MYBL2
1875	-4.373	1.86	2.12	0.88	203022_at	RNASEH2A
1876	-4.369	1.92	2.1	0.91	212081_x_at	BAT2
1877	-4.363	1.94	2.06	0.94	200644_at	MARCKSL1
1878	-4.346	1.93	2.12	0.91	203276_at	LMNB1
1879	-4.341	1.91	2.07	0.92	220159_at	ABCA11P
1880	-4.341	1.85	2.11	0.88	218219_s_at	LANCL2
1881	-4.332	1.63	2.71	0.6	206826_at	PMP2
1882	-4.33	1.94	2.05	0.95	203832_at	SNRPF
1883	-4.329	1.77	2.3	0.77	213599_at	OIP5
1884	-4.328	1.91	2.19	0.87	213008_at	FANCI
1885	-4.321	1.96	2.08	0.94	208657_s_at	SEPT9
1886	-4.318	1.92	2.08	0.92	208779_x_at	DDR1
1887	-4.316	1.98	2.02	0.98	213453_x_at	GAPDH
1888	-4.314	1.93	2.05	0.94	219363_s_at	MTERFD1
1889	-4.303	1.93	2.07	0.93	211060_x_at	GPAA1
1890	-4.302	1.85	2.13	0.87	219676_at	ZSCAN16
1891	-4.3	1.92	2.08	0.92	202702_at	TRIM26
1892	-4.299	1.97	2.04	0.97	202474_s_at	HCFC1
1893	-4.296	1.81	2.2	0.82	213577_at	SQLE
1894	-4.296	1.95	2.05	0.95	204274_at	EBAG9
1895	-4.295	1.9	2.1	0.9	213720_s_at	SMARCA4
1896	-4.292	1.96	2.05	0.96	202824_s_at	TCEB1
1897	-4.292	1.9	2.06	0.92	202200_s_at	SRPK1
1898	-4.292	1.81	2.29	0.79	215942_s_at	GTSE1
1899	-4.289	1.95	2.1	0.93	204649_at	TROAP
1900	-4.283	1.89	2.07	0.91	203160_s_at	RNF8
1901	-4.281	1.94	2.05	0.95	217916_s_at	FAM49B
1902	-4.279	1.9	2.1	0.91	202613_at	CTPS
1903	-4.278	1.95	2.05	0.95	211975_at	ARFGAP2
1904	-4.278	1.9	2.08	0.92	213763_at	HIPK2
1905	-4.273	1.74	2.13	0.82	203017_s_at	SSX2IP
1906	-4.273	1.96	2.05	0.96	203743_s_at	TDG
1907	-4.272	1.89	2.24	0.84	202726_at	LIG1
1908	-4.269	1.82	2.17	0.84	201896_s_at	PSRC1
1909	-4.265	1.76	2.18	0.8	221909_at	RNFT2
1910	-4.264	1.77	2.32	0.77	212020_s_at	MKI67
1911	-4.262	1.93	2.06	0.94	219402_s_at	DERL1
1912	-4.253	1.68	2.23	0.75	204751_x_at	DSC2
1913	-4.251	1.93	2.09	0.93	208132_x_at	BAT2
1914	-4.239	1.9	2.07	0.92	203612_at	BYSL
1915	-4.239	1.9	2.09	0.91	202315_s_at	BCR
1916	-4.239	1.87	2.05	0.91	222056_s_at	FAHD2A
1917	-4.228	1.96	2.06	0.95	208696_at	CCT5
1918	-4.224	1.93	2.07	0.93	221311_x_at	LYRM2
1919	-4.215	1.89	2.06	0.92	201675_at	AKAP1
1920	-4.215	1.9	2.1	0.91	207169_x_at	DDR1
1921	-4.215	1.98	2.02	0.98	AFFX-HUMGAPDH/M33197_3_at	GAPDH
1922	-4.211	1.96	2.05	0.96	202513_s_at	PPP2R5D
1923	-4.204	1.82	2.34	0.78	205167_s_at	CDC25C
1924	-4.204	1.95	2.03	0.96	215947_s_at	FAM136A
1925	-4.202	1.95	2.06	0.95	208676_s_at	PA2G4
1926	-4.192	1.94	2.04	0.95	215631_s_at	BRMS1
1927	-4.19	1.94	2.11	0.92	205189_s_at	FANCC
1928	-4.188	1.93	2.07	0.93	201618_x_at	GPAA1
1929	-4.186	1.96	2.07	0.95	220607_x_at	TH1L
1930	-4.184	1.93	2.15	0.9	209053_s_at	WHSC1
1931	-4.175	1.95	2.05	0.95	209076_s_at	WDR45L
1932	-4.174	1.67	2.42	0.69	218952_at	PCSK1N
1933	-4.173	1.81	2.1	0.86	203702_s_at	TTLL4
1934	-4.172	1.93	2.03	0.95	212747_at	ANKS1A
1935	-4.171	1.94	2.07	0.94	218482_at	ENY2
1936	-4.166	1.82	2.11	0.87	203016_s_at	SSX2IP
1937	-4.161	1.87	2.07	0.9	207515_s_at	POLR1C
1938	-4.16	1.86	2.14	0.87	203358_s_at	EZH2
1939	-4.154	1.95	2.04	0.96	200052_s_at	ILF2
1940	-4.146	1.93	2.06	0.94	213175_s_at	SNRPB
1941	-4.146	1.95	2.03	0.96	213735_s_at	COX5B
1942	-4.145	1.96	2.04	0.96	213726_x_at	TUBB2C
1943	-4.141	1.9	2.1	0.91	218405_at	ABT1
1944	-4.139	1.97	2.05	0.96	211714_x_at	TUBB
1945	-4.137	1.81	2.09	0.87	212430_at	RBM38
1946	-4.128	1.95	2.04	0.96	217871_s_at	LOC284889 /// MIF
1947	-4.127	1.92	2.09	0.92	209449_at	LSM2
1948	-4.127	1.89	2.09	0.91	211342_x_at	MED12
1949	-4.126	1.94	2.04	0.95	213166_x_at	FAM128A
1950	-4.121	1.87	2.08	0.9	204875_s_at	GMDS
1951	-4.119	1.95	2.03	0.96	202343_x_at	COX5B
1952	-4.117	1.95	2.05	0.95	202415_s_at	HSPBP1
1953	-4.106	1.74	2.3	0.75	221088_s_at	PPP1R9A
1954	-4.097	1.87	2.14	0.87	204641_at	NEK2
1955	-4.097	1.91	2.1	0.91	209234_at	KIF1B
1956	-4.096	1.96	2.06	0.95	201115_at	POLD2
1957	-4.093	1.86	2.21	0.84	216548_x_at	HMG4L
1958	-4.088	1.96	2.07	0.95	217772_s_at	MTCH2
1959	-4.087	1.94	2.12	0.92	218308_at	TACC3
1960	-4.085	1.89	2.13	0.89	212520_s_at	SMARCA4
1961	-4.083	1.89	2.11	0.9	203506_s_at	MED12
1962	-4.08	1.96	2.02	0.97	202189_x_at	PTBP1
1963	-4.078	1.88	2.18	0.87	213520_at	RECQL4
1964	-4.078	1.91	2.1	0.91	219060_at	WDYHV1
1965	-4.077	1.95	2.08	0.94	203448_s_at	TERF1
1966	-4.076	1.96	2.04	0.96	200990_at	TRIM28
1967	-4.071	1.88	2.07	0.91	209873_s_at	PKP3
1968	-4.07	1.88	2.17	0.87	204318_s_at	GTSE1
1969	-4.066	1.76	2.13	0.82	203697_at	FRZB
1970	-4.065	1.97	2.03	0.97	213179_at	RQCD1
1971	-4.062	1.85	2.11	0.87	213403_at
1972	-4.057	1.95	2.05	0.95	219224_x_at	ZNF408
1973	-4.051	1.7	2.32	0.73	219736_at	TRIM36
1974	-4.051	1.57	2.76	0.57	205030_at	FABP7
1975	-4.048	1.8	2.3	0.78	209408_at	KIF2C
1976	-4.047	1.93	2.05	0.94	201690_s_at	TPD52
1977	-4.046	1.95	2.06	0.95	212752_at	CLASP1
1978	-4.041	1.85	2.13	0.87	219555_s_at	CENPN
1979	-4.039	1.98	2.01	0.98	214003_x_at	RPS20
1980	-4.036	1.78	2.25	0.79	204822_at	TTK
1981	-4.036	1.94	2.05	0.94	201323_at	EBNA1BP2
1982	-4.035	1.86	2.15	0.86	221436_s_at	CDCA3
1983	-4.035	1.82	2.08	0.87	221215_s_at	RIPK4
1984	-4.03	1.92	2.08	0.92	1007_s_at	DDR1
1985	-4.027	1.94	2.05	0.94	212380_at	FTSJD2
1986	-4.02	1.91	2.07	0.92	211543_s_at	GRK6
1987	-4.017	1.93	2.06	0.93	220367_s_at	SAP130
1988	-4.016	1.87	2.12	0.88	219016_at	FASTKD5
1989	-4.013	1.89	2.19	0.87	203942_s_at	MARK2
1990	-4.001	1.91	2.15	0.88	207828_s_at	CENPF
1991	-3.992	1.93	2.1	0.92	209381_x_at	SF3A2
1992	-3.991	1.97	2.03	0.97	211784_s_at	SFRS1
1993	-3.991	1.95	2.06	0.95	214096_s_at	SHMT2
1994	-3.99	1.88	2.07	0.91	209317_at	POLR1C
1995	-3.989	1.89	2.06	0.92	222136_x_at	ZNF43
1996	-3.988	1.87	2.17	0.86	208368_s_at	BRCA2
1997	-3.987	1.95	2.05	0.95	204372_s_at	KHSRP
1998	-3.987	1.97	2.05	0.96	209026_x_at	TUBB
[truncated: 879 more rows]
